# Supplementary material for: 5-Cyclo­hexyl-2-methyl-3-phenyl­sulfonyl-1-benzofuran
Source: Acta Crystallogr Sect E Struct Rep Online. 2011 May 25;67(Pt 6):o1496. doi: 10.1107/S1600536811018903 (PMC3120485; doi:10.1107/S1600536811018903)
Supplement: Supplementary file 2 [file e-67-o1496-Isup2.hkl]

# 
# h,k,l, Fc-squared, Fo-squared, sigma(Fo-squared) and status flag 
# 
data_I
_shelx_title ' 1103 IN P-1' 
_shelx_refln_list_code          4 
_shelx_F_calc_maximum      123.79 
_exptl_crystal_F_000       376.00 
_reflns_d_resolution_high  0.7828 
 
loop_ 
 _symmetry_equiv_pos_as_xyz 
 'x, y, z' 
 '-x, -y, -z' 
 
_cell_length_a     9.0424 
_cell_length_b    10.1585 
_cell_length_c    10.3451 
_cell_angle_alpha  90.689 
_cell_angle_beta  109.470 
_cell_angle_gamma  95.634 
 
_shelx_F_squared_multiplier     1.000 
 
loop_ 
 _refln_index_h 
 _refln_index_k 
 _refln_index_l 
 _refln_F_squared_calc 
 _refln_F_squared_meas 
 _refln_F_squared_sigma 
 _refln_observed_status 
   1   0   0     1324.69     1435.96     29.24 o 
   2   0   0      560.03      566.01      7.58 o 
   3   0   0      161.48      147.84      2.34 o 
   4   0   0      144.38      164.93      2.70 o 
   5   0   0        4.44        8.97      0.73 o 
   6   0   0        1.18        5.15      0.68 o 
   7   0   0       57.59       57.99      1.91 o 
   8   0   0        1.59        1.36      0.66 o 
   9   0   0       23.63       25.16      1.64 o 
  10   0   0      116.48      122.81      3.95 o 
 -10   1   0       30.39       37.65      2.16 o 
  -9   1   0       20.58       20.73      1.54 o 
  -8   1   0        8.28        5.96      0.79 o 
  -7   1   0      141.17      144.21      3.18 o 
  -6   1   0       32.65       35.48      1.06 o 
  -5   1   0      125.12      110.17      2.07 o 
  -4   1   0       51.34       46.12      0.91 o 
  -3   1   0       32.94       22.81      0.57 o 
  -2   1   0      616.37      680.40      9.31 o 
  -1   1   0     1013.56     1015.82     10.42 o 
   0   1   0      240.51      266.60      3.56 o 
   1   1   0      125.15      133.92      1.57 o 
   2   1   0     1452.12     1468.66     17.10 o 
   3   1   0      923.10      891.61     15.55 o 
   4   1   0      116.71      127.60      2.20 o 
   5   1   0       55.13       61.60      1.39 o 
   6   1   0       78.63       75.93      2.19 o 
   7   1   0       48.04       55.26      1.97 o 
   8   1   0      141.10      152.84      3.82 o 
   9   1   0       66.24       64.81      2.44 o 
  10   1   0      206.58      226.89      6.11 o 
 -10   2   0       23.22       25.39      1.91 o 
  -9   2   0        2.78        1.84      0.79 o 
  -8   2   0        4.17        3.85      0.83 o 
  -7   2   0      199.24      202.22      3.63 o 
  -6   2   0       79.66       77.88      1.74 o 
  -5   2   0      149.49      129.84      1.84 o 
  -4   2   0        6.15        6.80      0.44 o 
  -3   2   0     1231.89     1181.24     14.49 o 
  -2   2   0     7572.46     6435.87     75.02 o 
  -1   2   0     5704.33     4809.27     67.82 o 
   0   2   0     1142.78     1185.27     15.22 o 
   1   2   0    10175.46     8378.34     99.52 o 
   2   2   0     3919.88     3820.78     67.31 o 
   3   2   0       34.52       25.48      0.70 o 
   4   2   0      589.12      708.75      8.14 o 
   5   2   0       56.99       66.43      1.37 o 
   6   2   0       10.11        8.86      0.74 o 
   7   2   0      178.46      169.05      3.33 o 
   8   2   0      158.15      150.13      3.68 o 
   9   2   0        9.06       10.29      1.09 o 
  10   2   0        0.26       -0.39      1.47 o 
 -10   3   0        0.10       -0.47      0.80 o 
  -9   3   0        0.02        0.72      0.79 o 
  -8   3   0        5.06        5.01      1.27 o 
  -7   3   0      230.85      230.51      4.84 o 
  -6   3   0      397.35      387.00      4.99 o 
  -5   3   0      256.67      242.41      3.07 o 
  -4   3   0       55.89       68.34      1.27 o 
  -3   3   0      141.54      138.97      1.88 o 
  -2   3   0      432.85      480.50      5.04 o 
  -1   3   0     1075.60     1105.79     10.99 o 
   0   3   0        0.58        3.13      0.53 o 
   1   3   0     1713.76     1661.44     22.40 o 
   2   3   0       58.83       53.93      1.13 o 
   3   3   0      762.34      842.28     10.53 o 
   4   3   0      455.84      445.06      5.54 o 
   5   3   0       70.98       71.08      1.26 o 
   6   3   0        8.93       13.37      0.70 o 
   7   3   0       55.65       52.90      2.70 o 
   8   3   0      171.83      181.95      4.33 o 
   9   3   0      148.33      147.69     11.24 o 
  10   3   0       21.73       19.02      4.12 o 
 -10   4   0        7.34        5.02      1.71 o 
  -9   4   0       50.91       48.02      2.05 o 
  -8   4   0        0.31        1.04      0.55 o 
  -7   4   0        6.10        6.10      0.74 o 
  -6   4   0      601.92      594.57      9.94 o 
  -5   4   0      362.56      361.07      4.62 o 
  -4   4   0      208.89      199.03      2.86 o 
  -3   4   0      171.14      190.25      2.53 o 
  -2   4   0       25.04       15.03      0.56 o 
  -1   4   0     1029.17     1065.36     14.13 o 
   0   4   0       38.56       30.99      0.85 o 
   1   4   0     1751.06     1794.64     18.84 o 
   2   4   0      251.44      266.64      3.66 o 
   3   4   0     1439.04     1594.43     19.44 o 
   4   4   0      341.71      340.99      4.47 o 
   5   4   0       44.80       34.32      0.91 o 
   6   4   0      234.63      244.75      4.31 o 
   7   4   0        3.87        3.40      0.74 o 
   8   4   0       51.55       50.42      2.59 o 
   9   4   0       56.70       58.62      5.92 o 
 -10   5   0        3.72        2.15      1.18 o 
  -9   5   0       30.27       31.97      1.70 o 
  -8   5   0       15.71       15.30      1.16 o 
  -7   5   0        8.75        7.91      0.89 o 
  -6   5   0      938.19      923.08     13.44 o 
  -5   5   0        1.79        4.92      0.52 o 
  -4   5   0       10.26       10.95      0.61 o 
  -3   5   0      276.41      284.06      3.61 o 
  -2   5   0       84.84      102.84      1.85 o 
  -1   5   0      539.81      562.34      7.22 o 
   0   5   0       22.84       31.51      0.88 o 
   1   5   0       80.99       77.72      1.46 o 
   2   5   0      106.32       96.76      1.87 o 
   3   5   0        7.21       10.22      0.72 o 
   4   5   0      105.99      103.96      2.23 o 
   5   5   0      259.67      258.61      4.67 o 
   6   5   0       31.97       26.51      1.46 o 
   7   5   0        0.83       -0.95      0.66 o 
   8   5   0        0.92       -0.01      1.15 o 
   9   5   0        6.32        6.15      1.89 o 
 -10   6   0        0.03       -0.50      1.01 o 
  -9   6   0       30.05       27.89      2.25 o 
  -8   6   0       16.21       15.33      1.29 o 
  -7   6   0        1.06        0.67      0.60 o 
  -6   6   0      223.53      249.61      6.03 o 
  -5   6   0      515.15      494.35      8.02 o 
  -4   6   0       47.50       47.49      1.26 o 
  -3   6   0      435.32      457.61      5.88 o 
  -2   6   0       16.50       13.25      0.80 o 
  -1   6   0        6.46        6.95      0.58 o 
   0   6   0      556.32      563.18      7.30 o 
   1   6   0      155.63      160.66      2.78 o 
   2   6   0     1129.01     1182.40     13.84 o 
   4   6   0       66.13       74.33      2.42 o 
   5   6   0       31.87       24.50      1.98 o 
   6   6   0        2.06        9.43      1.66 o 
   7   6   0       21.55       19.89      2.44 o 
   8   6   0       72.29       69.89      4.50 o 
   9   6   0        5.20        4.05      1.82 o 
  -9   7   0        6.87       10.93      1.77 o 
  -8   7   0        8.90        8.82      1.86 o 
  -7   7   0        7.10       19.89      3.59 o 
  -6   7   0      329.07      320.57      6.11 o 
  -5   7   0      532.25      515.15      8.53 o 
  -4   7   0      332.97      326.33      5.45 o 
  -3   7   0       79.76       76.69      2.16 o 
  -2   7   0       56.98       52.76      1.74 o 
  -1   7   0       20.63       15.70      1.78 o 
   0   7   0        2.38        5.00      0.57 o 
   1   7   0       23.36       29.61      1.11 o 
   2   7   0      734.62      687.47     10.66 o 
   3   7   0        1.26        0.64      0.62 o 
   4   7   0       64.93       59.69      6.29 o 
   5   7   0      228.04      227.07      6.50 o 
   6   7   0        2.87        1.73      1.30 o 
   7   7   0        2.99       13.99      2.25 o 
   8   7   0       11.14       10.82      2.30 o 
  -9   8   0        0.09       -0.95      1.07 o 
  -8   8   0       33.55       34.51      4.34 o 
  -7   8   0        9.55       11.34      1.50 o 
  -6   8   0        2.69        1.60      1.09 o 
  -5   8   0      274.60      269.84      7.67 o 
  -4   8   0      123.20      115.39      4.37 o 
  -3   8   0       25.12       25.98      1.59 o 
  -2   8   0      361.70      357.93      5.58 o 
  -1   8   0        3.00        2.08      0.57 o 
   0   8   0        0.00        0.29      0.48 o 
   1   8   0        0.23        1.00      1.00 o 
   2   8   0       66.24       54.62      2.97 o 
   3   8   0        9.65       11.39      1.64 o 
   4   8   0      142.89      151.39      5.21 o 
   5   8   0      232.41      215.02      6.58 o 
   6   8   0       16.71       17.92      3.92 o 
   7   8   0        7.08        5.34      2.26 o 
  -8   9   0       73.40       80.18      7.86 o 
  -7   9   0       35.19       37.20      3.63 o 
  -6   9   0       39.83       43.36      3.89 o 
  -5   9   0      441.27      419.31     11.61 o 
  -4   9   0       44.78       41.70      2.81 o 
  -3   9   0        1.84        5.62      1.13 o 
  -2   9   0       55.62       55.83      2.82 o 
  -1   9   0        8.76        5.87      0.93 o 
   0   9   0      155.59      151.50      5.87 o 
   1   9   0        5.31        4.76      1.29 o 
   2   9   0       55.18       52.42      3.13 o 
   3   9   0      104.86       97.57      4.23 o 
   4   9   0       71.12       82.98      3.97 o 
   5   9   0      104.61      102.62      5.52 o 
   6   9   0       23.36       22.17      2.99 o 
  -7  10   0       11.81        8.93      2.02 o 
  -6  10   0        2.18        4.27      1.62 o 
  -5  10   0       71.68       77.53      4.11 o 
  -4  10   0      123.33      127.99      8.79 o 
  -3  10   0        2.42        0.57      0.93 o 
  -2  10   0      264.44      265.78      6.65 o 
  -1  10   0      229.78      238.05      7.37 o 
   0  10   0        0.24        1.65      1.53 o 
   1  10   0       23.30       21.72      3.03 o 
   2  10   0        9.48       12.78      1.92 o 
   3  10   0       79.38       72.92      3.96 o 
   4  10   0       12.27       10.85      2.39 o 
   5  10   0       89.44       81.37      5.85 o 
  -6  11   0       58.50       65.01      4.24 o 
  -5  11   0       11.00        7.30      1.63 o 
  -4  11   0        3.23        5.19      1.38 o 
  -3  11   0       40.11       45.02      2.77 o 
  -2  11   0        1.01        0.16      1.50 o 
  -1  11   0        6.49        2.45      2.93 o 
   0  11   0       16.54       13.63      2.90 o 
   1  11   0        0.01       -0.82      1.25 o 
   2  11   0       24.48       36.31      3.12 o 
   3  11   0       41.01       40.76      4.15 o 
   4  11   0       19.10       18.63      3.10 o 
  -5  12   0        2.58        1.60      1.41 o 
  -4  12   0      305.92      330.58     10.34 o 
  -3  12   0       84.37       74.71      5.93 o 
  -2  12   0        0.09        0.18      1.82 o 
  -1  12   0      146.80      127.99     11.04 o 
   0  12   0        6.89        6.25      4.12 o 
   1  12   0       15.53       12.61      3.79 o 
   2  12   0        3.56        1.32      2.93 o 
   3  12   0        0.98        6.83      2.24 o 
  -3 -12   1        5.65        1.17      1.85 o 
  -2 -12   1       48.57       52.58      4.89 o 
  -1 -12   1       36.74       47.92      4.73 o 
   0 -12   1       30.65       28.46      3.93 o 
   1 -12   1       12.98       10.27      2.78 o 
   2 -12   1        0.65        0.34      1.83 o 
   3 -12   1      136.21      151.81     11.04 o 
   4 -12   1        9.07       10.34      2.12 o 
  -4 -11   1       65.43       56.39      4.69 o 
  -3 -11   1        4.80        3.03      1.87 o 
  -2 -11   1        1.59        1.45      1.28 o 
  -1 -11   1       67.77       71.91      5.37 o 
   0 -11   1        2.54        3.45      2.59 o 
   1 -11   1       52.61       51.41      4.75 o 
   2 -11   1      237.68      236.41      9.99 o 
   3 -11   1      214.00      223.15      7.92 o 
   4 -11   1       18.18       14.15      1.93 o 
   5 -11   1        2.98        4.88      1.61 o 
   6 -11   1        5.65        7.92      1.85 o 
  -6 -10   1       32.28       41.95      4.13 o 
  -5 -10   1        2.91        2.24      3.52 o 
  -4 -10   1      133.12      152.68      7.10 o 
  -3 -10   1       64.26       73.52      3.97 o 
  -2 -10   1       54.59       50.94      3.76 o 
  -1 -10   1        5.73        3.92      1.38 o 
   0 -10   1      105.00      102.69      6.52 o 
   1 -10   1        0.02       -1.13      0.85 o 
   2 -10   1        6.99        7.18      1.33 o 
   3 -10   1       25.71       25.25      2.65 o 
   4 -10   1      186.24      195.52      6.17 o 
   5 -10   1       66.01       67.90      3.41 o 
   6 -10   1      105.68       99.96      8.92 o 
   7 -10   1       10.26        5.71      2.01 o 
  -7  -9   1       14.62       15.79      2.99 o 
  -6  -9   1       15.40       19.42      2.86 o 
  -5  -9   1        9.43       11.81      4.66 o 
  -4  -9   1       82.93       86.25      3.95 o 
  -3  -9   1      156.98      147.06      6.66 o 
  -2  -9   1       78.73       64.01      3.43 o 
  -1  -9   1        0.24       -0.03      0.79 o 
   0  -9   1      216.43      225.53      4.82 o 
   1  -9   1       40.54       49.83      2.36 o 
   2  -9   1        1.19        0.39      0.67 o 
   3  -9   1       26.02       26.43      2.05 o 
   4  -9   1      142.19      142.65      4.47 o 
   5  -9   1        1.05        0.95      1.12 o 
   6  -9   1        9.66       13.40      2.05 o 
   7  -9   1       10.77       17.57      2.57 o 
   8  -9   1        6.26        6.08      1.56 o 
  -8  -8   1        5.49        5.17      2.99 o 
  -7  -8   1       24.68       23.56      2.95 o 
  -6  -8   1       44.83       48.42      9.84 o 
  -5  -8   1       16.78       10.96      1.58 o 
  -4  -8   1       91.63       94.36      3.89 o 
  -3  -8   1      161.83      155.07      5.22 o 
  -2  -8   1      172.76      147.97      5.03 o 
  -1  -8   1      101.68       99.36      2.63 o 
   0  -8   1        3.97        3.07      0.60 o 
   1  -8   1      172.42      188.12      4.03 o 
   2  -8   1       14.80       15.98      1.17 o 
   3  -8   1      465.62      463.37      7.42 o 
   4  -8   1      417.10      431.24     11.95 o 
   5  -8   1       84.81       82.24      3.22 o 
   6  -8   1      104.05      101.96      3.73 o 
   7  -8   1       30.53       36.59      2.48 o 
   8  -8   1        9.02       12.13      1.78 o 
  -8  -7   1       24.41       26.38      3.10 o 
  -7  -7   1       78.23       85.34      4.79 o 
  -6  -7   1       19.14       22.07      2.38 o 
  -5  -7   1       15.50       14.15      1.64 o 
  -4  -7   1        0.42        0.29      0.75 o 
  -3  -7   1      259.85      244.38      6.64 o 
  -2  -7   1        2.08        4.83      0.90 o 
  -1  -7   1        5.30        6.24      0.62 o 
   0  -7   1      142.76      141.14      2.75 o 
   1  -7   1        0.02        0.08      0.38 o 
   2  -7   1       65.65       69.11      1.88 o 
   3  -7   1      234.52      238.39      4.35 o 
   4  -7   1       69.49       63.21      2.24 o 
   5  -7   1        1.25        0.69      0.78 o 
   6  -7   1      248.14      241.32      5.96 o 
   7  -7   1       21.60       20.25      1.85 o 
   8  -7   1        0.04        0.45      0.94 o 
   9  -7   1       30.58       32.38      2.54 o 
  -9  -6   1        8.02        9.67      2.20 o 
  -8  -6   1       10.58       13.00      2.59 o 
  -7  -6   1       79.01       77.51      4.32 o 
  -6  -6   1       15.22       13.87      1.52 o 
  -5  -6   1       21.75       26.62      2.38 o 
  -4  -6   1      121.97      105.40      3.71 o 
  -3  -6   1      294.57      297.92      4.91 o 
  -2  -6   1      194.82      192.17      3.04 o 
  -1  -6   1      318.03      300.04      4.36 o 
   0  -6   1      319.74      324.58      4.71 o 
   1  -6   1      234.88      244.36      3.63 o 
   2  -6   1        1.58        2.61      0.43 o 
   3  -6   1       48.62       41.38      1.24 o 
   4  -6   1      351.54      328.09      5.38 o 
   5  -6   1       48.67       46.65      2.23 o 
   6  -6   1      112.25      111.82      3.59 o 
   7  -6   1       79.56       79.67      2.60 o 
   8  -6   1       31.53       30.16      1.75 o 
   9  -6   1        1.29        2.85      1.20 o 
  -9  -5   1       55.82       67.72     12.04 o 
  -8  -5   1        0.83        1.02      1.46 o 
  -7  -5   1       29.73       28.35      2.70 o 
  -6  -5   1        1.83        3.49      0.90 o 
  -5  -5   1       51.23       48.68      1.42 o 
  -4  -5   1      572.13      583.11      7.94 o 
  -3  -5   1        6.10        3.98      0.41 o 
  -2  -5   1     2158.05     2173.01     24.12 o 
  -1  -5   1      376.62      340.50      4.62 o 
   0  -5   1       38.00       36.93      1.02 o 
   1  -5   1       38.40       37.88      1.15 o 
   2  -5   1        2.22        2.38      0.38 o 
   3  -5   1      459.23      445.64      6.05 o 
   4  -5   1      796.67      782.40      9.05 o 
   5  -5   1      129.41      119.59      2.61 o 
   6  -5   1       68.38       66.36      2.15 o 
   7  -5   1      124.63      120.18      3.12 o 
   8  -5   1       27.19       28.91      1.64 o 
   9  -5   1       35.59       32.54      2.38 o 
  10  -5   1       19.86       17.63      2.53 o 
 -10  -4   1        2.68        4.36      2.19 o 
  -9  -4   1      122.10      125.63     11.37 o 
  -8  -4   1       12.03       10.49      1.26 o 
  -7  -4   1       24.09       22.78      1.64 o 
  -6  -4   1        0.86        1.48      0.50 o 
  -5  -4   1      160.81      167.25      2.86 o 
  -4  -4   1        0.41        0.60      0.27 o 
  -3  -4   1      192.92      195.18      2.99 o 
  -2  -4   1     4023.41     4155.76     48.67 o 
  -1  -4   1      196.28      231.99      3.10 o 
   0  -4   1        0.04        3.29      0.48 o 
   1  -4   1     1797.27     1735.67     18.38 o 
   2  -4   1       69.30       87.24      1.60 o 
   3  -4   1      244.45      272.20      3.40 o 
   4  -4   1      260.31      241.27      3.55 o 
   5  -4   1        2.77        1.48      0.47 o 
   6  -4   1       21.39       22.40      1.87 o 
   7  -4   1      150.21      148.67      3.39 o 
   8  -4   1       77.16       80.41      2.48 o 
   9  -4   1        3.46        2.17      0.72 o 
  10  -4   1        4.95        4.89      1.29 o 
 -10  -3   1        0.09        1.00      1.41 o 
  -9  -3   1       52.11       58.79      2.57 o 
  -8  -3   1       72.15       73.74      2.20 o 
  -7  -3   1       93.83       86.13      1.83 o 
  -6  -3   1       89.52       85.87      2.00 o 
  -5  -3   1      112.81      145.44      2.20 o 
  -4  -3   1       45.92       61.46      1.32 o 
  -3  -3   1      138.68      131.53      2.08 o 
  -2  -3   1      241.40      244.85      3.01 o 
  -1  -3   1     4640.38     4483.08     68.04 o 
   0  -3   1     1354.78     1319.83     13.04 o 
   1  -3   1        9.42        2.59      0.29 o 
   2  -3   1      206.94      244.48      3.04 o 
   3  -3   1        5.83        8.30      0.44 o 
   4  -3   1       98.93       97.75      1.59 o 
   5  -3   1       64.97       70.00      1.39 o 
   6  -3   1        0.11       -0.41      0.28 o 
   7  -3   1      192.37      187.29      3.10 o 
   8  -3   1       87.26       79.68      2.10 o 
   9  -3   1      116.87      119.35      2.87 o 
  10  -3   1        1.04        1.39      0.91 o 
 -10  -2   1       17.72       15.67      2.08 o 
  -9  -2   1       91.76       93.97      2.75 o 
  -8  -2   1       14.27       14.24      1.13 o 
  -7  -2   1      164.99      161.81      3.37 o 
  -6  -2   1      143.15      148.24      3.05 o 
  -5  -2   1        0.35        0.83      0.36 o 
  -4  -2   1       22.77       16.26      0.54 o 
  -3  -2   1        0.74        6.93      0.36 o 
  -2  -2   1     1282.21     1293.85     13.44 o 
  -1  -2   1    13076.73    10734.37    128.91 o 
   0  -2   1     1272.68     1239.77     12.13 o 
   1  -2   1       90.98       99.39      1.50 o 
   2  -2   1      336.83      329.65      4.12 o 
   3  -2   1     1323.60     1367.00     14.32 o 
   4  -2   1      190.91      178.84      2.97 o 
   5  -2   1      189.69      185.70      2.80 o 
   6  -2   1        4.56        3.83      0.41 o 
   7  -2   1        6.85        7.52      1.22 o 
   8  -2   1       78.09       76.31      3.07 o 
   9  -2   1       93.17       93.02      3.21 o 
  10  -2   1       15.20       17.80      1.97 o 
 -10  -1   1       80.48       88.26      3.52 o 
  -9  -1   1      132.55      134.86      3.19 o 
  -8  -1   1      123.96      131.33      3.59 o 
  -7  -1   1        2.94        2.91      0.59 o 
  -6  -1   1      158.93      180.49      3.93 o 
  -5  -1   1      159.24      179.83      4.16 o 
  -4  -1   1        3.01        1.21      0.22 o 
  -3  -1   1      774.53      747.81     11.04 o 
  -2  -1   1       80.78       77.29      1.11 o 
  -1  -1   1       38.88       35.27      0.68 o 
   0  -1   1     2571.89     2339.44     47.20 o 
   1  -1   1     3189.78     2831.71     48.75 o 
   2  -1   1       89.04       79.84      1.38 o 
   3  -1   1     1010.57     1033.79     11.38 o 
   4  -1   1       30.71       41.19      0.85 o 
   5  -1   1       15.53       16.49      0.50 o 
   6  -1   1       32.86       34.50      1.16 o 
   7  -1   1        0.08        0.25      0.52 o 
   8  -1   1       60.36       59.14      2.65 o 
   9  -1   1       26.70       29.97      1.90 o 
  10  -1   1        3.46        3.31      1.07 o 
 -11   0   1       13.21       12.51      1.79 o 
 -10   0   1       34.80       37.24      2.04 o 
  -9   0   1       10.93       10.98      1.05 o 
  -8   0   1      704.74      700.03      9.88 o 
  -7   0   1        9.73        7.49      0.74 o 
  -6   0   1       14.28       12.24      0.88 o 
  -5   0   1      223.72      203.56      4.04 o 
  -4   0   1        1.23        0.04      0.24 o 
  -3   0   1       37.82       31.87      0.67 o 
  -2   0   1     1666.99     1759.05     21.91 o 
  -1   0   1      757.80      761.42      7.11 o 
   0   0   1      221.47      226.31      2.80 o 
   1   0   1     7089.18     5811.32     76.54 o 
   2   0   1       83.73       73.20      1.22 o 
   3   0   1       27.40       32.86      0.66 o 
   4   0   1        1.28        2.21      0.21 o 
   5   0   1        0.10        0.82      0.32 o 
   6   0   1        8.28        6.94      0.73 o 
   7   0   1       66.13       63.00      2.04 o 
   8   0   1       60.13       60.92      2.52 o 
   9   0   1       41.33       39.64      2.08 o 
  10   0   1        1.00        1.23      1.06 o 
 -11   1   1        6.90        5.39      1.22 o 
 -10   1   1        3.39        2.74      0.92 o 
  -9   1   1       21.92       24.47      1.41 o 
  -8   1   1      135.65      133.76      3.06 o 
  -7   1   1       41.08       45.16      1.56 o 
  -6   1   1       39.13       36.33      1.03 o 
  -5   1   1       81.94       75.29      1.73 o 
  -4   1   1       51.65       62.91      1.35 o 
  -3   1   1     1012.20     1068.23     11.21 o 
  -2   1   1    15325.18    12291.76    207.10 o 
  -1   1   1     3368.47     2906.69     34.55 o 
   0   1   1      467.19      469.69      4.25 o 
   1   1   1      796.21      800.28      7.39 o 
   2   1   1       92.31       81.19      1.17 o 
   3   1   1        1.22        1.73      0.20 o 
   4   1   1       29.04       32.61      0.90 o 
   5   1   1      131.10      150.69      2.77 o 
   6   1   1        0.68        0.93      0.38 o 
   7   1   1        0.46       -0.14      0.49 o 
   8   1   1       67.49       68.44      2.90 o 
   9   1   1       52.59       50.51      3.10 o 
  10   1   1        7.28        6.23      1.42 o 
 -11   2   1        1.13        1.08      1.01 o 
 -10   2   1        1.22        0.06      0.75 o 
  -9   2   1        2.25        0.86      0.62 o 
  -8   2   1       19.13       18.31      1.39 o 
  -7   2   1      758.15      731.51      9.32 o 
  -6   2   1      108.26      104.66      1.86 o 
  -5   2   1       95.62       94.20      1.57 o 
  -4   2   1      348.03      379.70      4.52 o 
  -3   2   1     4139.42     4006.49     41.07 o 
  -2   2   1     6053.78     5480.52    114.58 o 
  -1   2   1       70.11       79.77      1.33 o 
   0   2   1     3461.26     3274.67     62.23 o 
   1   2   1     2788.42     2664.07     42.30 o 
   2   2   1     1085.48     1095.45     11.42 o 
   3   2   1      352.12      373.51      4.68 o 
   4   2   1       46.97       46.61      0.92 o 
   5   2   1        0.10        0.37      0.18 o 
   6   2   1      117.62      119.84      2.51 o 
   7   2   1       42.69       48.18      1.37 o 
   8   2   1      596.85      619.25     12.80 o 
   9   2   1      119.57      125.79      5.56 o 
  10   2   1       24.66       27.81      2.28 o 
 -11   3   1        1.67        0.24      1.11 o 
 -10   3   1        1.34        1.49      0.91 o 
  -9   3   1       53.33       55.11      2.65 o 
  -8   3   1      118.55      112.82      3.56 o 
  -7   3   1      404.93      366.25      6.42 o 
  -6   3   1      279.84      284.04      4.08 o 
  -5   3   1       94.16       79.30      1.37 o 
  -4   3   1     1807.30     1753.24     18.25 o 
  -3   3   1      482.16      532.29      6.08 o 
  -2   3   1      213.52      269.20      3.31 o 
  -1   3   1       17.48       11.21      0.46 o 
   0   3   1      115.07      116.99      1.58 o 
   1   3   1      265.12      264.44      3.57 o 
   2   3   1       35.84       34.72      0.95 o 
   3   3   1      195.38      173.20      2.37 o 
   4   3   1      105.78      114.02      1.80 o 
   5   3   1       64.43       68.27      1.30 o 
   6   3   1       15.33       17.53      0.99 o 
   7   3   1       30.99       33.33      1.67 o 
   8   3   1       24.66       29.79      1.94 o 
   9   3   1       26.99       30.77      2.81 o 
 -10   4   1        7.71        6.26      1.45 o 
  -9   4   1       79.19       78.59      2.35 o 
  -8   4   1        1.32        2.02      0.58 o 
  -7   4   1      467.35      432.11      7.07 o 
  -6   4   1       17.46       17.94      1.25 o 
  -5   4   1     1904.30     1896.24     19.98 o 
  -4   4   1     1347.87     1331.77     13.53 o 
  -3   4   1      170.51      171.99      2.65 o 
  -2   4   1      112.43       97.32      1.66 o 
  -1   4   1       76.78       57.24      1.08 o 
   0   4   1        4.70        4.62      0.61 o 
   1   4   1     1365.77     1520.58     16.19 o 
   2   4   1      338.79      329.29      4.41 o 
   3   4   1      348.56      341.24      5.02 o 
   4   4   1       13.06       14.59      0.88 o 
   5   4   1      221.90      218.05      3.66 o 
   6   4   1      192.08      193.26      3.76 o 
   7   4   1      324.49      318.34      8.39 o 
   8   4   1       11.94       18.32      1.75 o 
   9   4   1      121.00      139.13      9.58 o 
 -10   5   1        4.04        4.76      1.35 o 
  -9   5   1       18.42       17.49      1.80 o 
  -8   5   1       99.19      104.38      3.19 o 
  -7   5   1      441.31      440.11      7.93 o 
  -6   5   1       17.37       13.50      1.48 o 
  -5   5   1       38.30       36.07      1.01 o 
  -4   5   1      375.36      418.09      5.31 o 
  -3   5   1       74.54       88.09      1.69 o 
  -2   5   1      216.35      192.71      2.85 o 
  -1   5   1       82.38       74.90      1.57 o 
   0   5   1      125.62      134.64      2.04 o 
   1   5   1       25.75       34.01      1.67 o 
   2   5   1      787.39      824.32     10.75 o 
   3   5   1      517.88      526.38      9.39 o 
   4   5   1      339.02      335.07      5.53 o 
   5   5   1      174.54      156.87      3.93 o 
   6   5   1       38.35       39.16      1.86 o 
   7   5   1        0.30       -0.41      0.78 o 
   8   5   1       72.41       67.94      7.58 o 
   9   5   1        4.97        8.51      3.33 o 
 -10   6   1        0.48       -0.32      1.09 o 
  -9   6   1        1.34        0.50      0.99 o 
  -8   6   1      133.09      130.54      3.45 o 
  -7   6   1        1.86        0.17      0.57 o 
  -6   6   1      551.00      525.41      8.53 o 
  -5   6   1        8.48       10.61      0.93 o 
  -4   6   1      409.12      389.99      5.57 o 
  -3   6   1        1.45        3.27      0.47 o 
  -2   6   1      171.17      192.63      3.01 o 
  -1   6   1      216.59      229.52      4.09 o 
   0   6   1      269.43      289.94      4.54 o 
   1   6   1        3.19        1.86      0.44 o 
   2   6   1      204.70      204.41      4.29 o 
   3   6   1      693.09      730.77     11.07 o 
   4   6   1      295.24      283.01      7.67 o 
   5   6   1        0.57       -0.80      0.54 o 
   6   6   1        5.34        3.72      1.07 o 
   7   6   1        1.71        1.81      1.27 o 
   8   6   1        1.29        1.15      1.47 o 
 -10   7   1       18.87       17.88      2.64 o 
  -9   7   1        2.45        0.86      1.68 o 
  -8   7   1      116.53      123.34      3.93 o 
  -7   7   1        1.36        0.94      0.78 o 
  -6   7   1       92.65       89.28      3.25 o 
  -5   7   1      751.37      737.46     12.77 o 
  -4   7   1       37.77       38.21      1.52 o 
  -3   7   1        5.79        5.79      0.63 o 
  -2   7   1       22.38       24.27      1.42 o 
  -1   7   1       72.55       68.39      1.91 o 
   0   7   1      222.03      230.51      3.93 o 
   1   7   1       16.44       22.75      1.24 o 
   2   7   1       19.38       19.49      1.46 o 
   3   7   1      121.51      115.88      3.53 o 
   4   7   1      112.83      102.47      3.26 o 
   5   7   1       22.51       22.59      2.28 o 
   6   7   1      107.79      102.10      5.23 o 
   7   7   1        0.02       -0.94      1.08 o 
   8   7   1        2.81        3.83      1.82 o 
  -9   8   1       18.71       19.19      2.65 o 
  -8   8   1       38.61       37.94      3.19 o 
  -7   8   1       17.40       20.62      3.11 o 
  -6   8   1        3.70        3.03      0.99 o 
  -5   8   1        0.04       -0.42      0.63 o 
  -4   8   1      135.26      139.46      3.89 o 
  -3   8   1      266.54      264.17      7.89 o 
  -2   8   1       92.13       93.24      2.51 o 
  -1   8   1      132.73      129.87      2.77 o 
   0   8   1       57.85       61.80      1.90 o 
   1   8   1       24.29       27.19      1.78 o 
   2   8   1        0.48        0.83      0.72 o 
   3   8   1      228.85      226.21      6.72 o 
   4   8   1        5.26        8.67      1.53 o 
   5   8   1       55.87       51.39      3.83 o 
   6   8   1       39.03       38.02      3.99 o 
   7   8   1        0.13       -1.15      1.12 o 
  -8   9   1       36.72       35.34      5.03 o 
  -7   9   1       51.67       55.81      3.72 o 
  -6   9   1        8.54       12.09      1.53 o 
  -5   9   1        2.07        1.95      1.13 o 
  -4   9   1      527.44      499.50     11.77 o 
  -3   9   1       42.37       41.19      3.16 o 
  -2   9   1       31.61       32.79      1.79 o 
  -1   9   1        0.52       -0.11      0.71 o 
   0   9   1       34.68       39.64      2.33 o 
   1   9   1        0.01        0.56      0.74 o 
   2   9   1      119.92      111.43      4.61 o 
   3   9   1      149.60      145.40      7.06 o 
   4   9   1        8.79       10.74      1.83 o 
   5   9   1       11.46        8.11      2.08 o 
   6   9   1       69.64       70.94      5.12 o 
  -8  10   1       23.80       20.30      2.78 o 
  -7  10   1       42.27       36.90      3.28 o 
  -6  10   1        6.07        6.37      1.71 o 
  -5  10   1       37.04       34.93      2.87 o 
  -4  10   1       10.39       12.16      1.92 o 
  -3  10   1      102.10      100.10      3.71 o 
  -2  10   1      269.67      273.72     11.79 o 
  -1  10   1       28.52       32.93      2.81 o 
   0  10   1       17.97       16.26      2.87 o 
   1  10   1        0.34        0.46      0.99 o 
   2  10   1       17.42       17.66      2.20 o 
   3  10   1       90.18       88.20      4.34 o 
   4  10   1       96.80       89.25      5.49 o 
   5  10   1        6.83        2.47      1.75 o 
  -6  11   1        4.35        5.56      1.91 o 
  -5  11   1       11.15       12.00      2.06 o 
  -4  11   1       15.87       15.65      3.49 o 
  -3  11   1      251.60      265.48      8.54 o 
  -2  11   1       50.27       54.78      3.82 o 
  -1  11   1       16.21       16.51      5.19 o 
   0  11   1       47.96       48.73      4.99 o 
   1  11   1       20.21       24.08      3.42 o 
   2  11   1        6.70        5.41      1.93 o 
   3  11   1       72.42       76.55     11.64 o 
   4  11   1       14.52       17.37      3.10 o 
  -5  12   1        7.08        5.19      2.02 o 
  -4  12   1        1.92        2.64      1.74 o 
  -3  12   1       27.55       31.15      4.22 o 
  -2  12   1       35.99       34.63      4.33 o 
  -1  12   1        0.61        0.64      1.75 o 
   0  12   1       77.41       77.03      7.91 o 
   1  12   1       11.82       10.82      6.52 o 
   2  12   1        3.69        1.84      3.66 o 
  -3 -12   2       45.30       41.98      4.41 o 
  -2 -12   2        0.31        0.22      2.13 o 
  -1 -12   2       20.04       21.41      3.61 o 
   0 -12   2       51.00       60.27      5.99 o 
   1 -12   2       10.07       10.33      2.74 o 
   2 -12   2        0.16       -0.42      1.62 o 
   3 -12   2        0.53        0.01      1.57 o 
   4 -12   2       59.78       65.60      4.17 o 
  -5 -11   2       75.54       68.67      5.17 o 
  -4 -11   2       46.87       58.95      4.76 o 
  -3 -11   2      179.85      159.62     12.10 o 
  -2 -11   2        0.96       -1.41      1.80 o 
  -1 -11   2        0.07       -1.36      1.18 o 
   0 -11   2        0.10        1.61      1.62 o 
   1 -11   2       10.46        4.65      2.09 o 
   2 -11   2       17.12       17.44      2.98 o 
   3 -11   2       18.25       19.53      2.40 o 
   4 -11   2       73.67       75.88      4.01 o 
   5 -11   2        3.93        4.34      1.48 o 
  -6 -10   2       18.31       18.79      4.12 o 
  -5 -10   2        4.23        6.51      2.59 o 
  -4 -10   2       35.88       29.53      3.39 o 
  -3 -10   2       90.72       86.69      4.19 o 
  -2 -10   2      137.53      149.37      5.63 o 
  -1 -10   2        8.24        7.12      1.57 o 
   0 -10   2      234.38      242.75      9.52 o 
   1 -10   2      224.14      223.43      6.73 o 
   2 -10   2      103.14      101.44      3.68 o 
   3 -10   2        0.17       -0.88      0.86 o 
   4 -10   2       67.38       69.96      3.35 o 
   5 -10   2       89.00       88.51      3.87 o 
   6 -10   2        0.00        1.18      1.55 o 
   7 -10   2       41.10       47.14      3.98 o 
  -7  -9   2        0.28        0.73      1.50 o 
  -6  -9   2       34.79       38.42      3.71 o 
  -5  -9   2      123.00      126.94      6.27 o 
  -4  -9   2       43.28       43.53      4.00 o 
  -3  -9   2      193.00      199.09      6.37 o 
  -2  -9   2      137.50      132.10      4.97 o 
  -1  -9   2      349.21      316.60     13.82 o 
   0  -9   2       97.06       88.64      3.26 o 
   1  -9   2       41.73       43.25      2.28 o 
   2  -9   2      105.56      103.90      3.19 o 
   3  -9   2       20.34       21.34      3.38 o 
   4  -9   2      188.90      183.82      5.36 o 
   5  -9   2      160.48      151.24      4.47 o 
   6  -9   2       14.71       14.87      1.88 o 
   7  -9   2        8.35        9.80      1.65 o 
  -8  -8   2        4.72        4.69      3.46 o 
  -7  -8   2       49.70       51.76      4.08 o 
  -6  -8   2       49.08       46.96      3.71 o 
  -5  -8   2       31.07       35.94      2.53 o 
  -4  -8   2       34.52       36.32      2.51 o 
  -3  -8   2      265.51      242.68     11.71 o 
  -2  -8   2      284.59      275.00      7.48 o 
  -1  -8   2      542.33      548.79     11.81 o 
   0  -8   2        1.19        0.79      0.50 o 
   1  -8   2       80.93       74.11      2.08 o 
   2  -8   2       47.64       44.73      1.84 o 
   3  -8   2        0.00       -0.53      0.53 o 
   4  -8   2       62.63       62.53      2.41 o 
   5  -8   2      136.80      125.40      4.06 o 
   6  -8   2        7.79        7.81      1.89 o 
   7  -8   2        2.46        2.75      1.16 o 
   8  -8   2       15.59       23.30      2.29 o 
  -8  -7   2        2.48        3.71      1.74 o 
  -7  -7   2       15.25       10.23      4.66 o 
  -6  -7   2       90.24       85.71      3.59 o 
  -5  -7   2       71.40       79.39      3.41 o 
  -4  -7   2       12.54        7.93      1.31 o 
  -3  -7   2       76.54       72.22      2.37 o 
  -2  -7   2      919.01      858.63     12.75 o 
  -1  -7   2      247.88      260.76      4.13 o 
   0  -7   2        4.34        5.94      0.66 o 
   1  -7   2       58.28       55.94      2.24 o 
   2  -7   2      218.10      210.32      3.42 o 
   3  -7   2      283.30      280.90      4.55 o 
   4  -7   2       11.40        6.94      1.09 o 
   5  -7   2       88.48       82.17      3.09 o 
   6  -7   2        0.88       -0.14      0.75 o 
   7  -7   2        0.82       -0.52      0.82 o 
   8  -7   2       84.38       83.51      3.73 o 
   9  -7   2       13.28       11.53      1.88 o 
  -9  -6   2      105.61      122.06      6.01 o 
  -8  -6   2        4.40        5.70      1.74 o 
  -7  -6   2       42.66       38.99      2.37 o 
  -6  -6   2       41.53       36.91      3.37 o 
  -5  -6   2       22.30       23.24      1.80 o 
  -4  -6   2        7.94       13.30      1.06 o 
  -3  -6   2      581.25      597.96      9.18 o 
  -2  -6   2      197.58      177.91      2.89 o 
  -1  -6   2      110.69      109.18      2.16 o 
   0  -6   2       23.84       16.25      1.04 o 
   1  -6   2     2282.55     2337.40     25.99 o 
   2  -6   2       99.72       91.78      1.80 o 
   3  -6   2       19.13       25.62      1.29 o 
   4  -6   2      185.76      203.09      6.12 o 
   5  -6   2      144.76      139.55      4.01 o 
   6  -6   2       37.15       34.07      2.10 o 
   7  -6   2       31.14       29.81      2.11 o 
   8  -6   2       45.20       49.91      3.06 o 
   9  -6   2        0.14       -0.13      0.97 o 
  -9  -5   2       90.65      103.02      6.19 o 
  -8  -5   2       50.28       50.56      3.57 o 
  -7  -5   2        0.12        0.36      0.67 o 
  -6  -5   2      111.67      110.25      5.07 o 
  -5  -5   2      407.34      415.66      6.77 o 
  -4  -5   2       80.44       70.56      1.63 o 
  -3  -5   2        1.49        0.55      0.50 o 
  -2  -5   2      180.00      199.07      3.40 o 
  -1  -5   2      845.53      875.00     10.43 o 
   0  -5   2      229.86      251.99      3.24 o 
   1  -5   2       62.76       66.82      1.35 o 
   2  -5   2       71.94       93.49      1.72 o 
   3  -5   2        5.88        8.32      0.80 o 
   4  -5   2      172.71      162.23      2.99 o 
   5  -5   2      338.62      312.03      6.58 o 
   6  -5   2        8.60        9.11      1.23 o 
   7  -5   2       32.69       29.48      2.05 o 
   8  -5   2       92.05       89.52      3.82 o 
   9  -5   2       14.54       17.11      2.09 o 
 -10  -4   2       37.63       32.99      4.52 o 
  -9  -4   2       46.31       51.66      5.12 o 
  -8  -4   2       21.39       23.69      1.94 o 
  -7  -4   2       58.69       54.94      2.79 o 
  -6  -4   2      283.12      313.86      4.63 o 
  -5  -4   2        0.08        0.51      0.28 o 
  -4  -4   2        2.13        1.06      0.22 o 
  -3  -4   2       27.19       32.42      1.13 o 
  -2  -4   2       12.50       12.39      1.06 o 
  -1  -4   2     2522.44     2654.26     27.54 o 
   0  -4   2     1094.52     1201.84     12.16 o 
   1  -4   2      650.12      635.24      6.86 o 
   2  -4   2     3393.94     3411.42     35.49 o 
   3  -4   2      145.80      190.80      2.89 o 
   4  -4   2       99.15       96.37      2.54 o 
   5  -4   2      255.93      252.24      5.55 o 
   6  -4   2      228.94      217.45      5.26 o 
   7  -4   2        8.30        9.11      1.30 o 
   8  -4   2       95.95       91.30      3.19 o 
   9  -4   2       71.02       77.98      3.50 o 
 -10  -3   2       10.77        7.94      2.53 o 
  -9  -3   2       39.73       40.96      2.10 o 
  -8  -3   2       97.13      103.18      3.32 o 
  -7  -3   2        7.36        7.09      0.58 o 
  -6  -3   2      140.14      149.58      2.61 o 
  -5  -3   2      430.64      454.95      5.64 o 
  -4  -3   2     1086.50     1154.44     13.03 o 
  -3  -3   2        0.03        0.12      0.16 o 
  -2  -3   2       27.55       33.27      0.88 o 
  -1  -3   2     1302.69     1345.61     13.33 o 
   0  -3   2       28.14       30.99      0.76 o 
   1  -3   2     1125.40     1141.29     12.20 o 
   2  -3   2      399.86      375.11      6.43 o 
   3  -3   2      195.97      241.44      3.57 o 
   4  -3   2       55.75       55.88      1.62 o 
   5  -3   2      199.84      190.51      2.67 o 
   6  -3   2       86.17       76.06      1.85 o 
   7  -3   2       40.01       38.29      1.57 o 
   8  -3   2       16.42       15.22      1.43 o 
   9  -3   2       17.95       19.25      1.74 o 
  10  -3   2       47.72       52.69      2.82 o 
 -10  -2   2        2.26        1.86      1.24 o 
  -9  -2   2       18.65       19.67      1.03 o 
  -8  -2   2      222.32      242.46      5.28 o 
  -7  -2   2       12.86       12.31      0.75 o 
  -6  -2   2       22.49       22.17      0.83 o 
  -5  -2   2      167.33      192.91      2.97 o 
  -4  -2   2      181.41      191.49      2.61 o 
  -3  -2   2     1220.25     1247.27     12.91 o 
  -2  -2   2      321.54      380.61      4.32 o 
  -1  -2   2     3378.59     3164.96     39.92 o 
   0  -2   2     2213.72     2185.75     24.11 o 
   1  -2   2      376.68      358.19      4.43 o 
   2  -2   2      765.46      800.04      8.48 o 
   3  -2   2        5.82       10.32      0.57 o 
   4  -2   2       91.23      112.25      2.11 o 
   5  -2   2      152.46      145.29      2.00 o 
   6  -2   2      552.40      510.02      8.56 o 
   7  -2   2      237.77      230.88      4.38 o 
   8  -2   2        7.94        8.43      0.81 o 
   9  -2   2       65.91       70.03      2.88 o 
  10  -2   2       23.17       22.47      3.83 o 
 -11  -1   2       13.34       13.97      3.33 o 
 -10  -1   2        5.41        3.82      0.86 o 
  -9  -1   2        3.75        4.29      0.75 o 
  -8  -1   2      151.61      153.93      3.61 o 
  -7  -1   2      506.28      541.74      9.35 o 
  -6  -1   2       41.34       48.62      1.72 o 
  -5  -1   2      539.85      561.69      7.13 o 
  -4  -1   2      207.95      201.66      2.32 o 
  -3  -1   2      538.69      584.53      6.27 o 
  -2  -1   2      882.10      906.74      9.08 o 
  -1  -1   2      214.50      215.62      2.95 o 
   0  -1   2      882.02      862.89      8.92 o 
   1  -1   2        2.85        4.28      0.28 o 
   2  -1   2      454.06      447.16      5.02 o 
   3  -1   2      230.82      227.67      2.88 o 
   4  -1   2      203.99      241.94      3.28 o 
   5  -1   2       11.32       11.65      0.56 o 
   6  -1   2      223.35      211.06      3.11 o 
   7  -1   2      153.35      149.21      4.10 o 
   8  -1   2        0.94        0.23      0.66 o 
   9  -1   2        2.14        1.79      0.99 o 
  10  -1   2      115.40      116.59      6.45 o 
 -11   0   2       41.88       45.73      3.16 o 
 -10   0   2        0.13        0.43      0.65 o 
  -9   0   2        9.24        9.18      0.95 o 
  -8   0   2       58.71       55.63      2.81 o 
  -7   0   2       46.97       39.93      1.61 o 
  -6   0   2       40.70       38.97      1.44 o 
  -5   0   2       29.18       34.10      0.82 o 
  -4   0   2      590.24      588.94      6.85 o 
  -3   0   2      626.29      645.18      6.20 o 
  -2   0   2      122.74      140.40      1.44 o 
  -1   0   2      432.83      450.19      4.58 o 
   0   0   2     2244.81     2177.57     21.66 o 
   1   0   2       96.73       94.24      1.30 o 
   2   0   2       53.55       62.21      1.03 o 
   3   0   2      441.69      443.57      4.95 o 
   4   0   2        0.01        0.46      0.20 o 
   5   0   2      105.71      110.13      1.85 o 
   6   0   2      209.03      201.38      4.27 o 
   7   0   2      204.06      184.74      4.63 o 
   8   0   2       15.98       14.19      1.44 o 
   9   0   2       69.77       79.77      3.95 o 
  10   0   2       80.33       90.16      4.04 o 
 -11   1   2       25.05       29.86      2.16 o 
 -10   1   2      169.83      172.76      3.95 o 
  -9   1   2       97.26       94.40      2.61 o 
  -8   1   2      117.17      122.70      2.84 o 
  -7   1   2      439.10      421.01      7.05 o 
  -6   1   2      161.91      170.45      2.64 o 
  -5   1   2      177.85      186.95      2.53 o 
  -4   1   2      396.81      389.61      4.22 o 
  -3   1   2     5309.03     5402.88     89.56 o 
  -2   1   2     3342.58     3417.25     46.71 o 
  -1   1   2     1321.13     1339.17     11.79 o 
   0   1   2       29.68       27.06      0.51 o 
   1   1   2      622.56      670.68      6.61 o 
   2   1   2      492.52      536.93      5.46 o 
   3   1   2       68.78       69.76      1.07 o 
   4   1   2        8.21       10.54      0.48 o 
   5   1   2       44.44       44.79      0.99 o 
   6   1   2       38.74       35.32      1.31 o 
   7   1   2       77.32       71.97      2.87 o 
   8   1   2        1.25        4.03      1.60 o 
   9   1   2        3.63        0.92      1.09 o 
 -11   2   2       77.56       80.43      3.86 o 
 -10   2   2       49.32       45.90      2.05 o 
  -9   2   2      172.23      167.22      3.73 o 
  -8   2   2       62.14       61.98      1.68 o 
  -7   2   2      168.88      167.97      3.71 o 
  -6   2   2      162.93      160.58      2.40 o 
  -5   2   2       26.49       29.77      0.85 o 
  -4   2   2      245.98      275.10      3.71 o 
  -3   2   2     1419.17     1437.42     16.19 o 
  -2   2   2       18.54       19.01      0.75 o 
  -1   2   2     1992.97     1974.49     22.04 o 
   0   2   2      477.10      446.57      4.51 o 
   1   2   2      148.36      163.60      2.33 o 
   2   2   2      467.20      531.00      5.54 o 
   3   2   2       41.65       55.20      0.98 o 
   4   2   2       60.51       50.46      1.09 o 
   5   2   2       22.21       27.64      0.86 o 
   6   2   2       12.04       11.36      0.83 o 
   7   2   2      293.88      290.07     10.02 o 
   8   2   2        2.39        3.36      1.34 o 
   9   2   2       68.85       69.45      4.28 o 
 -11   3   2        0.32        0.00      0.99 o 
 -10   3   2        0.43       -0.05      0.80 o 
  -9   3   2       70.15       65.01      4.94 o 
  -8   3   2        9.03        8.32      1.38 o 
  -7   3   2      279.42      271.47      5.08 o 
  -6   3   2       21.75       17.81      1.29 o 
  -5   3   2     1739.86     1779.37     21.58 o 
  -4   3   2     6259.04     6236.17    109.46 o 
  -3   3   2      268.02      274.39      3.77 o 
  -2   3   2     1287.81     1333.17     14.16 o 
  -1   3   2      229.63      224.03      3.25 o 
   0   3   2       43.52       33.07      1.16 o 
   1   3   2      374.83      410.93      4.32 o 
   2   3   2      192.90      237.40      2.86 o 
   3   3   2       15.35       12.77      0.50 o 
   4   3   2      161.12      169.08      2.27 o 
   5   3   2       92.36       97.39      1.87 o 
   6   3   2      188.62      179.17      3.52 o 
   7   3   2      125.39      129.99      5.42 o 
   8   3   2       12.88       15.87      2.14 o 
   9   3   2       18.59       20.60      2.55 o 
 -11   4   2       38.48       39.26      3.65 o 
 -10   4   2       98.45      102.30      2.87 o 
  -9   4   2       10.43       11.61      0.98 o 
  -8   4   2      152.91      151.83      3.38 o 
  -7   4   2      223.84      213.85      5.72 o 
  -6   4   2      419.49      414.46      5.22 o 
  -5   4   2      329.10      350.70      4.78 o 
  -4   4   2       32.07       44.86      1.17 o 
  -3   4   2       74.97       75.34      2.49 o 
  -2   4   2       79.24       71.93      1.86 o 
  -1   4   2      479.82      471.07      6.15 o 
   0   4   2      625.45      599.58      6.96 o 
   1   4   2      245.36      239.15      3.84 o 
   2   4   2        7.26        9.33      0.81 o 
   3   4   2        0.36        0.42      0.28 o 
   4   4   2      248.31      255.98      3.86 o 
   5   4   2       48.79       47.96      1.99 o 
   6   4   2      281.94      305.08      8.81 o 
   7   4   2      104.16       98.16      3.74 o 
   8   4   2       65.96       77.53      5.32 o 
   9   4   2       56.35       65.98      6.92 o 
 -10   5   2       29.39       29.13      2.42 o 
  -9   5   2       69.99       67.33      3.91 o 
  -8   5   2        6.91        8.79      1.00 o 
  -7   5   2      640.58      594.30     10.75 o 
  -6   5   2     3056.41     2965.93     43.46 o 
  -5   5   2       31.55       41.62      1.32 o 
  -4   5   2        1.61        0.51      0.30 o 
  -3   5   2      124.93      128.00      2.20 o 
  -2   5   2      269.55      286.69      5.27 o 
  -1   5   2        7.51       12.48      0.63 o 
   0   5   2        7.44        1.25      0.33 o 
   1   5   2      205.06      174.70      2.94 o 
   2   5   2       46.83       48.43      1.49 o 
   3   5   2       86.92       80.83      1.92 o 
   4   5   2      511.22      508.51      9.24 o 
   5   5   2       51.21       46.51      2.10 o 
   6   5   2        0.88       -0.13      0.63 o 
   7   5   2       13.31       15.24      1.68 o 
   8   5   2       17.87       20.22      4.26 o 
 -10   6   2       79.30       78.56      7.95 o 
  -9   6   2       26.96       30.54      2.77 o 
  -8   6   2      124.93      108.83      3.48 o 
  -7   6   2       10.68       11.45      1.19 o 
  -6   6   2      167.31      158.35      4.07 o 
  -5   6   2      168.01      158.14      3.51 o 
  -4   6   2       49.95       59.55      1.68 o 
  -3   6   2      474.48      450.85      5.83 o 
  -2   6   2       47.26       46.77      1.29 o 
  -1   6   2       32.09       26.94      0.99 o 
   0   6   2      277.87      290.96      4.34 o 
   1   6   2      697.98      676.87      9.51 o 
   2   6   2      108.16      103.72      3.31 o 
   3   6   2      183.87      160.73      4.50 o 
   4   6   2      387.40      350.62      7.16 o 
   5   6   2      267.88      271.48      8.68 o 
   6   6   2       53.22       52.25      3.61 o 
   7   6   2       39.65       42.79      3.45 o 
   8   6   2        7.16        2.39      2.53 o 
 -10   7   2       42.12       46.60      3.64 o 
  -9   7   2      136.71      130.78      5.53 o 
  -8   7   2      110.19      100.45      7.47 o 
  -7   7   2        7.24        6.79      1.34 o 
  -6   7   2       85.49       83.90      2.95 o 
  -5   7   2       84.84       82.71      3.07 o 
  -4   7   2      123.08      122.66      2.79 o 
  -3   7   2       61.35       68.89      2.83 o 
  -2   7   2       47.05       55.84      1.58 o 
  -1   7   2      166.64      187.41      3.62 o 
   0   7   2      207.82      211.57      3.58 o 
   1   7   2      652.84      619.84     10.07 o 
   2   7   2      147.74      153.04      4.59 o 
   3   7   2        0.91        0.14      0.71 o 
   4   7   2        1.75        0.77      0.68 o 
   5   7   2        1.14        1.51      1.01 o 
   6   7   2       22.22       20.07      2.59 o 
   7   7   2        0.01       -0.13      1.21 o 
  -9   8   2        9.69        8.82      1.99 o 
  -8   8   2        7.68        9.50      1.89 o 
  -7   8   2      181.39      181.85      7.26 o 
  -6   8   2        2.55        2.60      0.90 o 
  -5   8   2       26.45       25.46      1.74 o 
  -4   8   2      253.88      236.57      4.94 o 
  -3   8   2        3.45        3.85      0.71 o 
  -2   8   2      397.97      390.67      6.58 o 
  -1   8   2        1.18        0.62      0.47 o 
   0   8   2       47.76       51.13      2.49 o 
   1   8   2      124.16      125.53      3.90 o 
   2   8   2      319.87      301.10      6.77 o 
   3   8   2       14.71        7.35      1.14 o 
   4   8   2       82.65       76.80      4.50 o 
   5   8   2       44.72       39.21      3.42 o 
   6   8   2        0.02       -0.57      1.34 o 
   7   8   2        4.64        5.01      1.93 o 
  -9   9   2       10.95       16.84      3.40 o 
  -8   9   2        0.42        1.11      1.29 o 
  -7   9   2      159.45      150.63      9.07 o 
  -6   9   2       38.52       37.94      2.28 o 
  -5   9   2       97.68       93.27      3.63 o 
  -4   9   2       29.19       27.87      1.84 o 
  -3   9   2       96.88      101.83      3.52 o 
  -2   9   2      181.91      178.11      4.73 o 
  -1   9   2       58.65       58.91      2.86 o 
   0   9   2        0.44        0.63      0.80 o 
   1   9   2       92.08       87.39      3.40 o 
   2   9   2       13.69       14.74      2.16 o 
   3   9   2      268.85      245.16     16.71 o 
   4   9   2       16.19       16.68      2.67 o 
   5   9   2        1.56        2.96      1.57 o 
   6   9   2        5.66       11.33      2.46 o 
  -8  10   2        9.51        8.23      2.09 o 
  -7  10   2       22.65       23.64      2.76 o 
  -6  10   2       42.12       43.69      2.62 o 
  -5  10   2       20.26       19.75      2.38 o 
  -4  10   2       57.78       59.93      4.12 o 
  -3  10   2       15.13       16.13      2.67 o 
  -2  10   2      137.23      144.77      5.72 o 
  -1  10   2       47.66       48.77      3.36 o 
   0  10   2       72.10       75.40      3.96 o 
   1  10   2       15.86       14.54      2.09 o 
   2  10   2        0.37        1.03      1.13 o 
   3  10   2       13.45        8.96      2.20 o 
   4  10   2       25.74       27.30      3.32 o 
   5  10   2       53.58       61.96      4.75 o 
  -7  11   2        0.99        1.12      1.52 o 
  -6  11   2      111.57      108.16      5.22 o 
  -5  11   2       31.20       31.66      2.89 o 
  -4  11   2      111.16      105.61      8.65 o 
  -3  11   2        0.00        0.23      1.29 o 
  -2  11   2        7.45       10.43      2.84 o 
  -1  11   2       27.61       26.20      3.73 o 
   0  11   2       45.86       40.23      4.35 o 
   1  11   2       84.44       78.65      7.12 o 
   2  11   2       59.33       57.52      4.86 o 
   3  11   2        6.64        3.84      2.04 o 
  -5  12   2       39.95       48.25      5.40 o 
  -4  12   2       81.31       79.87      5.97 o 
  -3  12   2        0.40       -0.37      1.39 o 
  -2  12   2       25.16       22.96      3.77 o 
  -1  12   2       75.54       64.87      8.91 o 
   0  12   2       15.84       14.34      4.52 o 
   1  12   2       30.26       36.59      4.24 o 
   2  12   2        3.55        2.09      1.89 o 
  -3 -12   3       54.18       53.53      4.86 o 
  -2 -12   3       54.26       62.70      8.05 o 
  -1 -12   3       30.79       28.42      3.93 o 
   0 -12   3        3.83       11.14      2.93 o 
   1 -12   3        0.04        1.14      1.81 o 
   2 -12   3        6.24        6.08      2.33 o 
   3 -12   3       13.17       19.45      2.59 o 
  -5 -11   3        5.34        5.06      2.25 o 
  -4 -11   3       18.70       14.68      4.32 o 
  -3 -11   3       38.65       39.11      4.92 o 
  -2 -11   3       44.81       45.77     10.18 o 
  -1 -11   3       83.48       77.89      5.58 o 
   0 -11   3        6.26        6.67      2.24 o 
   1 -11   3        1.30        1.17      1.54 o 
   2 -11   3        0.47       -0.60      1.02 o 
   3 -11   3       10.86       14.77      3.07 o 
   4 -11   3        7.50        7.56      1.87 o 
   5 -11   3       15.91       12.28      3.41 o 
  -6 -10   3        8.82       10.03      2.44 o 
  -5 -10   3       34.92       30.02      3.46 o 
  -4 -10   3        0.09       -0.25      1.25 o 
  -3 -10   3       40.21       38.46      5.52 o 
  -2 -10   3        5.24        7.29      1.63 o 
  -1 -10   3        0.21        0.29      1.37 o 
   0 -10   3        6.49        3.22      1.81 o 
   1 -10   3       21.28       14.76      1.89 o 
   2 -10   3       96.56      101.34      4.40 o 
   3 -10   3       93.89       90.55      4.96 o 
   4 -10   3        1.55        1.93      1.17 o 
   5 -10   3       68.31       70.85      3.41 o 
   6 -10   3       14.18       10.89      2.82 o 
  -7  -9   3        1.71        2.75      1.74 o 
  -6  -9   3       15.18       12.09      2.49 o 
  -5  -9   3        4.80        6.03      1.89 o 
  -4  -9   3      174.66      174.75      5.92 o 
  -3  -9   3      100.36      116.73      4.97 o 
  -2  -9   3      103.98       92.96      6.30 o 
  -1  -9   3       39.34       41.34      2.16 o 
   0  -9   3       53.61       63.62      4.38 o 
   1  -9   3      157.30      160.12      4.62 o 
   2  -9   3       78.35       77.65      3.10 o 
   3  -9   3      139.97      131.61      3.59 o 
   4  -9   3        1.86        0.54      0.85 o 
   5  -9   3       50.19       53.53      2.87 o 
   6  -9   3       20.92       26.70      3.26 o 
   7  -9   3        3.06        2.68      1.38 o 
  -8  -8   3       24.46       23.81      4.52 o 
  -7  -8   3       66.84       73.62      4.75 o 
  -6  -8   3        0.67        1.52      1.30 o 
  -5  -8   3       73.96       79.01      3.62 o 
  -4  -8   3       41.17       36.61      2.49 o 
  -3  -8   3      141.49      126.43      4.61 o 
  -2  -8   3       30.18       30.00      1.72 o 
  -1  -8   3      264.21      259.43      5.85 o 
   0  -8   3      355.86      356.60      5.91 o 
   1  -8   3       24.77       21.78      1.21 o 
   2  -8   3      143.56      140.86      3.89 o 
   3  -8   3      391.98      400.38      7.69 o 
   4  -8   3      107.36      100.40      3.06 o 
   5  -8   3       28.41       29.48      3.01 o 
   6  -8   3        5.25        4.36      1.41 o 
   7  -8   3        0.34        0.54      0.97 o 
   8  -8   3       11.35        9.42      2.38 o 
  -9  -7   3       27.59       35.12      5.05 o 
  -8  -7   3      124.43      141.66      6.49 o 
  -7  -7   3       61.46       72.38      4.42 o 
  -6  -7   3        3.29        4.65      1.15 o 
  -5  -7   3      112.59      113.96      4.17 o 
  -4  -7   3       28.97       25.83      2.02 o 
  -3  -7   3      443.23      457.62     10.81 o 
  -2  -7   3       18.59       24.22      1.83 o 
  -1  -7   3      142.02      128.74      2.57 o 
   0  -7   3       63.27       64.69      1.79 o 
   1  -7   3       35.51       36.20      1.35 o 
   2  -7   3      438.38      433.71      6.21 o 
   3  -7   3      289.35      261.70      4.73 o 
   4  -7   3      146.07      138.10      3.50 o 
   5  -7   3       32.60       28.11      1.97 o 
   6  -7   3        4.97        3.60      1.09 o 
   7  -7   3        9.28        9.43      1.84 o 
   8  -7   3       38.88       39.62      2.84 o 
  -9  -6   3        0.32        2.13      2.13 o 
  -8  -6   3       21.04       21.81      2.59 o 
  -7  -6   3      164.59      178.42      7.66 o 
  -6  -6   3        2.25        5.30      1.04 o 
  -5  -6   3      170.37      168.13      7.01 o 
  -4  -6   3      644.79      624.26     10.81 o 
  -3  -6   3      143.27      164.68      3.75 o 
  -2  -6   3      220.27      239.86      4.18 o 
  -1  -6   3       59.35       76.15      1.76 o 
   0  -6   3      592.81      556.38      6.75 o 
   1  -6   3      166.39      169.64      2.80 o 
   2  -6   3      317.29      302.41      4.07 o 
   3  -6   3       58.68       48.68      1.55 o 
   4  -6   3       74.06       66.10      2.19 o 
   5  -6   3       32.43       22.61      1.72 o 
   6  -6   3       65.65       62.98      2.86 o 
   7  -6   3       59.87       54.19      2.85 o 
   8  -6   3       15.36       12.86      1.80 o 
 -10  -5   3        6.89        2.00      2.53 o 
  -9  -5   3       40.78       39.37      4.92 o 
  -8  -5   3      125.71      121.36      5.40 o 
  -7  -5   3        0.29       -0.35      0.60 o 
  -6  -5   3       58.78       50.34      2.41 o 
  -5  -5   3        0.70        0.00      0.46 o 
  -4  -5   3       60.72       55.68      1.60 o 
  -3  -5   3        5.07        3.72      0.57 o 
  -2  -5   3      222.34      215.35      3.71 o 
  -1  -5   3      931.98     1008.75     11.01 o 
   0  -5   3      518.88      514.75      5.87 o 
   1  -5   3       17.91       11.74      0.60 o 
   2  -5   3      281.61      294.48      4.09 o 
   3  -5   3       78.13       73.58      1.54 o 
   4  -5   3      109.32       95.00      2.72 o 
   5  -5   3       68.41       68.38      2.73 o 
   6  -5   3      379.06      351.97      8.95 o 
   7  -5   3        8.65        4.98      1.32 o 
   8  -5   3       13.03       10.77      1.59 o 
   9  -5   3       10.33        9.25      1.66 o 
 -10  -4   3        0.59       -0.40      2.00 o 
  -9  -4   3       22.78       15.96      3.46 o 
  -8  -4   3        6.13        4.62      0.99 o 
  -7  -4   3       47.88       45.61      2.73 o 
  -6  -4   3      564.26      568.22      8.57 o 
  -5  -4   3        0.79        0.51      0.35 o 
  -4  -4   3        8.25        3.25      0.45 o 
  -3  -4   3      227.69      205.24      3.41 o 
  -2  -4   3       18.27       11.36      0.82 o 
  -1  -4   3       44.50       48.00      0.96 o 
   0  -4   3      264.97      329.13      4.47 o 
   1  -4   3       62.16       50.61      1.18 o 
   2  -4   3     1059.54     1113.22     13.03 o 
   3  -4   3      386.21      398.06      4.92 o 
   4  -4   3        0.05        0.15      0.38 o 
   5  -4   3      139.54      126.75      3.73 o 
   6  -4   3      118.25      114.90      3.70 o 
   7  -4   3       18.48       18.50      2.18 o 
   8  -4   3       38.78       36.45      2.21 o 
   9  -4   3       41.99       41.09      2.65 o 
 -10  -3   3        4.89        2.26      1.86 o 
  -9  -3   3       21.56       23.58      1.64 o 
  -8  -3   3       18.39       20.19      1.46 o 
  -7  -3   3      310.50      304.26      5.02 o 
  -6  -3   3        8.98        6.60      0.48 o 
  -5  -3   3      341.01      354.06      5.04 o 
  -4  -3   3      407.52      401.56      5.10 o 
  -3  -3   3     1648.35     1700.09     20.54 o 
  -2  -3   3     1176.31     1274.38     14.65 o 
  -1  -3   3        6.93       12.99      0.88 o 
   0  -3   3      370.39      389.36      5.45 o 
   1  -3   3       92.76      117.31      2.00 o 
   2  -3   3      337.88      374.21      4.93 o 
   3  -3   3      710.80      748.27      8.65 o 
   4  -3   3      294.42      296.65      4.11 o 
   5  -3   3      277.65      266.17      5.02 o 
   6  -3   3      147.57      138.90      4.02 o 
   7  -3   3      101.65       87.96      3.99 o 
   8  -3   3       20.04       18.10      1.85 o 
   9  -3   3       51.64       50.60      3.48 o 
 -11  -2   3        0.18        3.06      2.39 o 
 -10  -2   3        2.86        6.25      2.39 o 
  -9  -2   3        0.24        0.61      0.46 o 
  -8  -2   3        1.26        1.96      0.48 o 
  -7  -2   3        0.83        0.51      0.35 o 
  -6  -2   3      139.86      141.09      2.92 o 
  -5  -2   3       87.71       72.54      1.59 o 
  -4  -2   3      855.73      889.76     10.24 o 
  -3  -2   3      838.11      840.66      8.64 o 
  -2  -2   3       19.71       18.68      0.59 o 
  -1  -2   3     1303.04     1288.13     13.57 o 
   0  -2   3      293.63      284.24      3.96 o 
   1  -2   3        3.38        8.98      0.42 o 
   2  -2   3      103.49      127.07      1.92 o 
   3  -2   3      587.00      630.96      7.82 o 
   4  -2   3       20.98       27.83      1.03 o 
   5  -2   3        5.24        5.88      0.75 o 
   6  -2   3        1.89        1.69      0.97 o 
   7  -2   3      157.48      143.12      5.76 o 
   8  -2   3      248.91      256.10      6.45 o 
   9  -2   3        0.31       -0.37      0.97 o 
 -11  -1   3        0.24        1.20      2.00 o 
 -10  -1   3       57.60       60.62      9.71 o 
  -9  -1   3        9.44        9.39      1.17 o 
  -8  -1   3      176.06      173.78      2.90 o 
  -7  -1   3      127.57      137.49      1.92 o 
  -6  -1   3     1091.47     1128.83     12.14 o 
  -5  -1   3      189.50      164.20      2.35 o 
  -4  -1   3      511.46      567.72      6.30 o 
  -3  -1   3      476.65      429.01      4.37 o 
  -2  -1   3     1259.60     1196.36     15.24 o 
  -1  -1   3       18.29       15.36      0.59 o 
   0  -1   3      445.99      446.43      4.98 o 
   1  -1   3      111.52      135.75      1.95 o 
   2  -1   3        0.33        0.78      0.17 o 
   3  -1   3      206.89      201.61      2.78 o 
   4  -1   3      482.40      464.60      5.54 o 
   5  -1   3      179.32      182.08      2.71 o 
   6  -1   3        6.98        5.57      0.77 o 
   7  -1   3      280.37      269.08      8.49 o 
   8  -1   3       52.63       54.46      3.40 o 
   9  -1   3      155.71      149.16      4.85 o 
 -11   0   3       24.50       21.17      2.42 o 
 -10   0   3       96.13      100.71      3.34 o 
  -9   0   3        9.81       10.00      1.15 o 
  -8   0   3      256.75      246.99      4.91 o 
  -7   0   3       66.86       76.47      1.60 o 
  -6   0   3        8.72       16.23      0.64 o 
  -5   0   3      565.11      603.82      7.26 o 
  -4   0   3      293.27      317.95      3.80 o 
  -3   0   3     2241.90     2267.52     21.00 o 
  -2   0   3     1622.62     1538.66     18.01 o 
  -1   0   3       43.12       41.66      0.86 o 
   0   0   3      379.07      381.39      4.03 o 
   1   0   3      123.69      146.57      1.87 o 
   2   0   3       74.95       66.61      1.21 o 
   3   0   3      315.40      370.12      4.07 o 
   4   0   3      456.41      481.41      5.19 o 
   5   0   3      231.40      226.45      3.52 o 
   6   0   3      146.78      144.19      3.40 o 
   7   0   3       46.84       43.89      2.25 o 
   8   0   3      171.28      169.75      4.85 o 
   9   0   3      147.78      148.08      5.72 o 
 -11   1   3        5.34        4.15      1.16 o 
 -10   1   3       17.51       20.23      1.67 o 
  -9   1   3       61.44       63.52      2.47 o 
  -8   1   3       44.43       45.79      1.26 o 
  -7   1   3      115.73      112.69      1.93 o 
  -6   1   3      218.86      223.48      3.06 o 
  -5   1   3     1289.11     1382.41     14.62 o 
  -4   1   3     1287.41     1442.91     16.16 o 
  -3   1   3      810.40      843.80      9.18 o 
  -2   1   3        2.91        2.24      0.26 o 
  -1   1   3      125.90      130.76      1.63 o 
   0   1   3      138.68      117.54      1.53 o 
   1   1   3      817.13      826.87      9.55 o 
   2   1   3      176.07      184.64      2.29 o 
   3   1   3       98.36      114.16      1.65 o 
   4   1   3      228.90      221.03      2.76 o 
   5   1   3      201.33      196.43      2.89 o 
   6   1   3       26.85       25.50      1.32 o 
   7   1   3      311.24      313.64      7.63 o 
   8   1   3      360.20      346.28      9.20 o 
   9   1   3        8.66        5.73      1.62 o 
 -11   2   3       32.88       30.91      4.16 o 
 -10   2   3        0.32        0.28      0.75 o 
  -9   2   3       32.79       32.11      2.09 o 
  -8   2   3        3.72        4.07      0.74 o 
  -7   2   3      121.08      100.19      2.27 o 
  -6   2   3      106.20       99.72      1.86 o 
  -5   2   3      354.85      412.72      5.38 o 
  -4   2   3       94.59      107.97      1.76 o 
  -3   2   3      863.70      891.08      9.75 o 
  -2   2   3      455.33      432.59      4.82 o 
  -1   2   3      566.35      568.47      5.73 o 
   0   2   3        0.24        0.61      0.18 o 
   1   2   3        0.15        0.24      0.15 o 
   2   2   3       71.90       84.61      1.32 o 
   3   2   3      560.01      616.43      6.21 o 
   4   2   3      161.37      156.17      2.18 o 
   5   2   3       48.10       48.52      1.68 o 
   6   2   3       11.05       12.98      1.50 o 
   7   2   3        0.40        0.83      0.85 o 
   8   2   3       81.02       82.03      7.91 o 
   9   2   3        2.62        2.95      2.00 o 
 -11   3   3        4.09        7.93      3.06 o 
 -10   3   3       12.04       11.33      2.11 o 
  -9   3   3      112.18      116.42      4.42 o 
  -8   3   3       93.18       84.28      5.99 o 
  -7   3   3      129.33      131.53      4.26 o 
  -6   3   3       18.37       52.89      2.93 o 
  -5   3   3       10.16       13.28      0.73 o 
  -4   3   3       29.16       31.53      0.92 o 
  -3   3   3     3804.99     4072.12     48.07 o 
  -2   3   3      220.43      189.75      3.32 o 
  -1   3   3      349.55      341.84      4.06 o 
   0   3   3      756.22      841.43      8.30 o 
   1   3   3       31.69       23.96      0.77 o 
   2   3   3      209.63      193.18      2.54 o 
   3   3   3        0.02        3.48      0.35 o 
   4   3   3       81.74       73.38      1.50 o 
   5   3   3       74.33       70.64      2.39 o 
   6   3   3       13.50       12.47      1.81 o 
   7   3   3       36.95       35.26      2.94 o 
   8   3   3       77.67       80.25      4.51 o 
   9   3   3       13.25       15.58      5.65 o 
 -11   4   3        0.46       -0.06      1.35 o 
 -10   4   3        8.23       11.07      1.27 o 
  -9   4   3      202.34      199.81      8.88 o 
  -8   4   3        0.02       -0.35      0.68 o 
  -7   4   3      164.81      169.79      4.58 o 
  -6   4   3      555.59      600.00     15.35 o 
  -5   4   3      290.42      291.18      4.90 o 
  -4   4   3        2.27        3.44      0.39 o 
  -3   4   3      136.08      151.97      2.80 o 
  -2   4   3       81.50       75.39      2.37 o 
  -1   4   3       88.15       82.46      1.95 o 
   0   4   3      473.42      533.69      6.74 o 
   1   4   3      176.74      148.26      2.42 o 
   2   4   3       16.89       16.71      0.62 o 
   3   4   3       78.35       86.25      1.51 o 
   4   4   3        0.27        0.46      0.53 o 
   5   4   3      237.25      232.61      5.22 o 
   6   4   3        2.84        3.74      1.09 o 
   7   4   3       21.54       20.84      6.19 o 
   8   4   3       55.14       60.21      4.03 o 
 -11   5   3       77.02       82.91      7.45 o 
 -10   5   3       16.92       12.79      3.64 o 
  -9   5   3       22.86       30.83      2.76 o 
  -8   5   3        0.76        2.20      0.75 o 
  -7   5   3       10.26       11.20      1.16 o 
  -6   5   3       67.44       64.97      3.72 o 
  -5   5   3        8.54        9.82      0.70 o 
  -4   5   3       53.00       61.83      1.61 o 
  -3   5   3       15.83       19.76      0.93 o 
  -2   5   3      591.47      630.62      8.47 o 
  -1   5   3       85.86       75.13      1.78 o 
   0   5   3       35.92       41.12      1.71 o 
   1   5   3      239.52      231.80      3.48 o 
   2   5   3      298.38      298.77      4.67 o 
   3   5   3        0.51        0.87      0.62 o 
   4   5   3      556.33      534.05     10.71 o 
   5   5   3       84.46       80.80      2.86 o 
   6   5   3        3.07        3.31      2.26 o 
   7   5   3        2.22        3.87      1.50 o 
   8   5   3       13.84        5.32      2.79 o 
 -10   6   3       17.97       21.51      2.61 o 
  -9   6   3      174.05      181.36      7.84 o 
  -8   6   3      912.62      863.87     14.92 o 
  -7   6   3      126.03      118.49      4.01 o 
  -6   6   3       54.00       72.03      4.03 o 
  -5   6   3        0.06       -0.43      0.43 o 
  -4   6   3        1.66        1.40      0.43 o 
  -3   6   3       19.91       21.50      1.07 o 
  -2   6   3      129.61      122.55      2.55 o 
  -1   6   3        8.26        4.75      0.69 o 
   0   6   3       15.39       30.15      1.38 o 
   1   6   3       23.55       20.77      1.19 o 
   2   6   3      535.49      523.40      8.80 o 
   3   6   3        2.73        8.82      1.76 o 
   4   6   3        7.57        8.25      1.15 o 
   5   6   3       17.47       19.54      1.83 o 
   6   6   3       62.38       66.51      3.18 o 
   7   6   3        6.51        5.45      2.66 o 
 -10   7   3        1.42       -0.13      1.38 o 
  -9   7   3      293.70      289.98      8.79 o 
  -8   7   3      185.87      179.84      5.91 o 
  -7   7   3        5.69        6.72      1.10 o 
  -6   7   3       13.47       11.87      1.26 o 
  -5   7   3       89.56       83.92      2.84 o 
  -4   7   3       34.24       33.25      1.42 o 
  -3   7   3      227.75      248.71      6.39 o 
  -2   7   3      164.24      162.39      3.02 o 
  -1   7   3      348.74      359.30      5.53 o 
   0   7   3       40.10       33.75      2.15 o 
   1   7   3      236.59      210.07      5.28 o 
   2   7   3     1193.41     1096.95     18.43 o 
   3   7   3      259.40      250.50      5.90 o 
   4   7   3        0.94        0.62      0.77 o 
   5   7   3      133.79      132.24      4.85 o 
   6   7   3       11.39       13.66      2.33 o 
   7   7   3        0.40       -0.13      2.13 o 
  -9   8   3        3.15        0.24      1.25 o 
  -8   8   3        3.16        2.22      1.33 o 
  -7   8   3       24.43       24.98      1.86 o 
  -6   8   3        7.78        8.90      1.21 o 
  -5   8   3        0.20        1.15      0.86 o 
  -4   8   3        1.18        0.74      0.61 o 
  -3   8   3        0.01       -0.18      0.45 o 
  -2   8   3      122.10      127.62      2.71 o 
  -1   8   3      366.19      360.62      7.93 o 
   0   8   3        9.28        7.23      1.86 o 
   1   8   3        5.34        5.10      1.16 o 
   2   8   3       62.38       69.55      2.92 o 
   3   8   3       63.80       63.93      2.80 o 
   4   8   3        1.56        1.03      1.18 o 
   5   8   3        1.58        0.91      1.21 o 
   6   8   3       15.20       15.68      3.06 o 
  -9   9   3        2.93        2.77      1.61 o 
  -8   9   3       76.77       83.75      4.53 o 
  -7   9   3       28.95       33.16      2.85 o 
  -6   9   3       14.53       13.21      1.52 o 
  -5   9   3       15.07       15.34      1.51 o 
  -4   9   3       34.40       32.94      1.96 o 
  -3   9   3       34.15       34.90      1.95 o 
  -2   9   3        0.36       -0.04      1.21 o 
  -1   9   3      379.11      386.29     12.98 o 
   0   9   3      159.25      166.05      5.59 o 
   1   9   3       79.00       70.70      3.15 o 
   2   9   3       47.90       49.83      3.33 o 
   3   9   3       78.73       77.57      3.95 o 
   4   9   3        0.45        0.15      1.34 o 
   5   9   3        2.37        2.78      1.69 o 
  -8  10   3       39.60       44.28      7.05 o 
  -7  10   3       12.50       13.19      4.74 o 
  -6  10   3        0.14        0.13      0.91 o 
  -5  10   3       52.35       54.47      4.01 o 
  -4  10   3      153.92      156.78      4.55 o 
  -3  10   3       73.09       76.00      5.62 o 
  -2  10   3       10.37        9.54      1.92 o 
  -1  10   3       70.82       73.97      4.10 o 
   0  10   3       15.71       17.50      2.28 o 
   1  10   3       69.81       66.92      4.34 o 
   2  10   3       20.03       13.07      2.07 o 
   3  10   3       21.54       25.50      3.37 o 
   4  10   3       37.81       50.85      4.35 o 
  -7  11   3       20.83       16.83      2.62 o 
  -6  11   3        0.01       -1.08      1.26 o 
  -5  11   3        7.42        7.39      1.82 o 
  -4  11   3       97.67      101.79      6.89 o 
  -3  11   3       46.23       43.59      3.62 o 
  -2  11   3       19.31       18.96      4.75 o 
  -1  11   3        5.34        5.42      1.75 o 
   0  11   3        0.16       -1.43      1.73 o 
   1  11   3       31.11       23.31      3.48 o 
   2  11   3        0.46        1.77      1.69 o 
   3  11   3       68.15       65.09      5.08 o 
  -5  12   3        0.37        0.30      2.33 o 
  -4  12   3       15.78       15.76      3.34 o 
  -3  12   3       11.45       11.98      2.35 o 
  -2  12   3        0.11        0.52      1.89 o 
  -1  12   3       29.22       27.49      3.99 o 
   0  12   3       19.10       20.73      3.71 o 
   1  12   3        2.17        1.64      2.06 o 
  -2 -12   4        2.01        1.36      2.33 o 
  -1 -12   4        0.21       -0.96      1.62 o 
   0 -12   4       69.67       82.03      6.08 o 
   1 -12   4       78.11       92.29      6.44 o 
   2 -12   4       24.53       19.81      4.67 o 
  -4 -11   4       70.83       81.26      8.38 o 
  -3 -11   4       39.85       39.30      4.05 o 
  -2 -11   4        7.51       12.25      3.52 o 
  -1 -11   4       40.21       47.49      4.48 o 
   0 -11   4      134.26      137.86      7.28 o 
   1 -11   4       18.41       20.69      2.35 o 
   2 -11   4       14.90       16.74      2.21 o 
   3 -11   4       16.07       12.44      2.07 o 
   4 -11   4       11.60        9.44      2.68 o 
  -6 -10   4        0.39       -0.40      1.86 o 
  -5 -10   4       22.33       26.38      4.66 o 
  -4 -10   4        0.17        1.73      1.49 o 
  -3 -10   4       16.06       18.89      3.45 o 
  -2 -10   4       24.20       25.69      2.46 o 
  -1 -10   4        7.01        6.67      2.14 o 
   0 -10   4        9.90       10.72      2.06 o 
   1 -10   4        8.55       12.75      1.88 o 
   2 -10   4        4.73        5.00      1.48 o 
   3 -10   4        7.07        8.74      1.73 o 
   4 -10   4       41.39       39.13      2.59 o 
   5 -10   4       19.54       18.05      2.05 o 
  -7  -9   4       73.03       65.71      6.78 o 
  -6  -9   4        6.27        6.55      2.02 o 
  -5  -9   4        7.17        5.17      1.76 o 
  -4  -9   4        0.55       -0.50      0.90 o 
  -3  -9   4       40.50       41.96      2.83 o 
  -2  -9   4        5.21        2.81      0.86 o 
  -1  -9   4        0.19        0.43      0.67 o 
   0  -9   4      154.04      154.56      5.18 o 
   1  -9   4       86.40       84.77      3.79 o 
   2  -9   4        0.44       -0.16      0.62 o 
   3  -9   4       53.53       48.04      2.20 o 
   4  -9   4      106.87      105.13      3.81 o 
   5  -9   4        0.02       -0.09      0.92 o 
   6  -9   4        7.23        8.85      1.63 o 
  -8  -8   4       17.95       13.83      3.72 o 
  -7  -8   4       98.07       91.91      7.32 o 
  -6  -8   4       28.56       36.28      4.79 o 
  -5  -8   4       65.57       67.90      4.34 o 
  -4  -8   4       19.84       20.71      2.41 o 
  -3  -8   4       20.43       18.95      1.44 o 
  -2  -8   4        0.07       -0.04      0.53 o 
  -1  -8   4       29.06       29.08      2.38 o 
   0  -8   4      362.44      364.38      8.04 o 
   1  -8   4      238.84      232.90      5.60 o 
   2  -8   4        0.33       -0.06      0.51 o 
   3  -8   4       10.05       11.22      1.17 o 
   4  -8   4       71.84       83.91      3.28 o 
   5  -8   4       70.99       64.44      7.85 o 
   6  -8   4        8.02        6.39      1.40 o 
   7  -8   4        3.23        2.19      1.25 o 
  -9  -7   4       33.94       33.25      5.05 o 
  -8  -7   4        3.57        1.46      2.00 o 
  -7  -7   4       44.39       43.23      5.19 o 
  -6  -7   4      173.31      171.54      5.40 o 
  -5  -7   4       12.52        9.33      1.38 o 
  -4  -7   4       32.64       28.15      1.67 o 
  -3  -7   4      156.04      153.74      4.00 o 
  -2  -7   4      109.90      127.53      3.54 o 
  -1  -7   4       54.95       50.30      2.26 o 
   0  -7   4      160.39      157.56      2.74 o 
   1  -7   4      587.40      615.60      7.70 o 
   2  -7   4       22.73       22.04      1.16 o 
   3  -7   4       21.87       22.08      1.40 o 
   4  -7   4      135.18      117.14      4.04 o 
   5  -7   4        2.97        4.11      1.04 o 
   6  -7   4       72.22       66.03      4.34 o 
   7  -7   4        2.70        3.44      1.27 o 
   8  -7   4        0.05       -0.16      1.12 o 
  -9  -6   4       38.60       45.89      5.59 o 
  -8  -6   4       11.75       14.90      3.33 o 
  -7  -6   4       12.21       17.00      1.97 o 
  -6  -6   4        6.21        6.08      1.17 o 
  -5  -6   4       13.65       11.06      1.10 o 
  -4  -6   4       42.65       44.84      3.05 o 
  -3  -6   4       91.02       78.83      2.30 o 
  -2  -6   4      244.12      228.35      4.25 o 
  -1  -6   4        1.41        1.07      0.43 o 
   0  -6   4      327.88      312.82      4.32 o 
   1  -6   4      853.66      889.39     10.29 o 
   2  -6   4       83.81       85.53      2.08 o 
   3  -6   4        0.95        0.51      0.60 o 
   4  -6   4       15.92       12.31      1.32 o 
   5  -6   4       23.31       20.74      1.74 o 
   6  -6   4        0.06        0.27      0.77 o 
   7  -6   4       50.25       49.46      2.80 o 
   8  -6   4       33.95       33.92      3.27 o 
 -10  -5   4       20.44       25.41      4.52 o 
  -9  -5   4       70.47       74.89      6.65 o 
  -8  -5   4      121.64      149.24      8.91 o 
  -7  -5   4        3.24        2.56      0.88 o 
  -6  -5   4      739.12      735.96     14.74 o 
  -5  -5   4      705.10      702.81     11.89 o 
  -4  -5   4      162.01      164.07      3.16 o 
  -3  -5   4        0.41        2.58      0.47 o 
  -2  -5   4      204.65      188.80      3.47 o 
  -1  -5   4       22.93       18.26      0.81 o 
   0  -5   4      176.23      142.44      2.57 o 
   1  -5   4      401.39      377.28      5.31 o 
   2  -5   4      191.82      181.97      3.16 o 
   3  -5   4        0.01        0.10      0.40 o 
   4  -5   4       14.01       14.18      2.81 o 
   5  -5   4      203.52      181.77      5.53 o 
   6  -5   4       10.13       12.24      2.45 o 
   7  -5   4       47.10       40.07      2.55 o 
   8  -5   4       45.27       53.81      3.99 o 
 -10  -4   4       33.19       33.25      4.79 o 
  -9  -4   4        0.22       -0.40      1.46 o 
  -8  -4   4      230.68      232.57      7.40 o 
  -7  -4   4       37.94       32.26      1.85 o 
  -6  -4   4      126.18      113.86      2.98 o 
  -5  -4   4      168.66      162.25      3.01 o 
  -4  -4   4      119.45      124.24      2.50 o 
  -3  -4   4        0.74        0.93      0.38 o 
  -2  -4   4     1230.46     1232.77     14.18 o 
  -1  -4   4      215.67      221.49      3.29 o 
   0  -4   4       45.14       38.90      1.60 o 
   1  -4   4      106.14       94.21      1.91 o 
   2  -4   4        9.34       10.88      0.69 o 
   3  -4   4       37.64       49.56      1.11 o 
   4  -4   4      210.18      224.62      5.24 o 
   5  -4   4      182.55      174.62      4.75 o 
   6  -4   4      301.10      259.51      6.33 o 
   7  -4   4        0.16        0.71      0.86 o 
   8  -4   4      124.64      142.61      4.87 o 
 -10  -3   4        6.82        6.78      2.53 o 
  -9  -3   4      133.74      142.06     11.97 o 
  -8  -3   4      437.53      432.48     11.49 o 
  -7  -3   4      326.62      350.75      6.31 o 
  -6  -3   4       20.00       17.58      0.93 o 
  -5  -3   4      434.48      433.51      5.61 o 
  -4  -3   4        3.76        7.03      0.56 o 
  -3  -3   4       74.73       86.09      1.93 o 
  -2  -3   4      133.75      120.27      2.02 o 
  -1  -3   4        1.48        4.40      0.40 o 
   0  -3   4      460.69      502.72      6.78 o 
   1  -3   4       20.23       15.68      0.70 o 
   2  -3   4       59.65       47.24      1.09 o 
   3  -3   4       17.19       24.68      0.91 o 
   4  -3   4        1.89        3.22      0.70 o 
   5  -3   4       33.33       31.10      1.86 o 
   6  -3   4      256.49      226.64      5.65 o 
   7  -3   4       61.54       61.57      5.45 o 
   8  -3   4       25.98       22.86      2.05 o 
   9  -3   4       27.92       33.01      2.57 o 
 -11  -2   4       13.22        5.45      2.66 o 
 -10  -2   4       39.48       42.03      4.92 o 
  -9  -2   4      221.00      230.90      6.93 o 
  -8  -2   4       17.55       17.91      1.80 o 
  -7  -2   4      230.55      241.24      4.28 o 
  -6  -2   4        0.02        1.14      0.31 o 
  -5  -2   4     1235.38     1195.22     13.67 o 
  -4  -2   4      554.13      595.99      6.38 o 
  -3  -2   4      304.96      372.51      4.45 o 
  -2  -2   4       30.00       42.07      1.05 o 
  -1  -2   4        0.07        0.21      0.18 o 
   0  -2   4      590.67      639.31      6.77 o 
   1  -2   4       92.02       90.07      1.44 o 
   2  -2   4      331.91      344.89      4.36 o 
   3  -2   4      370.08      382.19      5.32 o 
   4  -2   4      127.39      123.39      2.47 o 
   5  -2   4      107.14      116.64      3.51 o 
   6  -2   4      173.00      151.44      6.55 o 
   7  -2   4       55.57       50.99      2.60 o 
   8  -2   4        2.09        1.72      1.00 o 
   9  -2   4        5.95        9.04      1.60 o 
 -11  -1   4        1.14        1.75      1.28 o 
 -10  -1   4        1.20       -0.40      1.60 o 
  -9  -1   4       59.92       59.25      3.81 o 
  -8  -1   4       28.04       32.58      1.20 o 
  -7  -1   4      140.55      127.68      2.47 o 
  -6  -1   4      308.21      288.88      3.99 o 
  -5  -1   4     2734.89     2787.91     30.53 o 
  -4  -1   4      115.70       99.50      1.59 o 
  -3  -1   4      779.08      782.74      9.19 o 
  -2  -1   4      151.81      127.88      1.88 o 
  -1  -1   4      752.35      727.09      8.37 o 
   0  -1   4      208.31      236.27      2.69 o 
   1  -1   4      683.96      723.37      8.02 o 
   2  -1   4        2.67        1.58      0.31 o 
   3  -1   4       20.78       23.60      0.84 o 
   4  -1   4      201.89      217.37      3.20 o 
   5  -1   4      228.30      235.87      6.62 o 
   6  -1   4      296.44      288.73      6.50 o 
   7  -1   4      176.16      167.18      4.76 o 
   8  -1   4       57.65       54.86      2.82 o 
   9  -1   4       18.05       18.27      2.41 o 
 -11   0   4       66.08       74.96      4.52 o 
 -10   0   4        6.20       10.20      2.11 o 
  -9   0   4       58.11       54.85      3.67 o 
  -8   0   4      234.90      236.81      4.92 o 
  -7   0   4        2.44        4.29      0.57 o 
  -6   0   4       49.87       51.04      1.32 o 
  -5   0   4       17.72       31.66      0.92 o 
  -4   0   4      474.00      460.60      4.81 o 
  -3   0   4      235.63      263.09      3.40 o 
  -2   0   4      249.64      226.72      2.76 o 
  -1   0   4       87.74       71.35      1.13 o 
   0   0   4      332.44      377.40      4.47 o 
   1   0   4      570.07      655.34      6.79 o 
   2   0   4       65.45       90.79      2.07 o 
   3   0   4       44.42       47.55      1.15 o 
   4   0   4        6.03        9.11      0.85 o 
   5   0   4      144.18      143.54      4.30 o 
   6   0   4       86.10       95.45      3.25 o 
   7   0   4       31.70       34.28      2.15 o 
   8   0   4      155.96      151.89      5.65 o 
   9   0   4       35.51       32.68      4.79 o 
 -11   1   4       28.56       29.53      2.47 o 
 -10   1   4       40.23       37.69      3.41 o 
  -9   1   4       12.54        9.67      2.33 o 
  -8   1   4       78.88       69.87      2.81 o 
  -7   1   4      254.51      249.06      4.59 o 
  -6   1   4       16.80       15.34      0.82 o 
  -5   1   4     1507.77     1495.55     16.93 o 
  -4   1   4     2356.06     2381.94     25.86 o 
  -3   1   4      125.53      155.93      2.17 o 
  -2   1   4       12.32       13.64      0.48 o 
  -1   1   4       20.08       16.41      0.71 o 
   0   1   4     2373.92     2527.07     23.04 o 
   1   1   4      712.84      744.91      7.66 o 
   2   1   4     1651.60     1744.36     16.92 o 
   3   1   4      125.60      135.66      1.96 o 
   4   1   4        2.70        3.99      0.52 o 
   5   1   4       15.05       14.44      1.41 o 
   6   1   4        8.27        9.13      1.30 o 
   7   1   4       60.04       55.53      6.38 o 
   8   1   4        0.11        0.72      1.03 o 
   9   1   4       19.49       20.83      3.00 o 
 -11   2   4      129.21      137.74      5.97 o 
 -10   2   4       70.78       65.94      4.45 o 
  -9   2   4       10.04        8.54      1.91 o 
  -8   2   4       29.89       32.31      3.76 o 
  -7   2   4       60.43       57.40      1.93 o 
  -6   2   4      356.96      392.56      5.33 o 
  -5   2   4       10.12        6.71      0.55 o 
  -4   2   4       80.71       75.19      1.80 o 
  -3   2   4       71.03       67.36      1.35 o 
  -2   2   4      322.42      333.14      3.97 o 
  -1   2   4      134.61      114.00      1.71 o 
   0   2   4      427.64      417.60      4.49 o 
   1   2   4       97.11      112.13      1.79 o 
   2   2   4      102.78      113.02      1.71 o 
   3   2   4      553.19      555.48      5.82 o 
   4   2   4        0.22        1.27      0.40 o 
   5   2   4      495.36      486.01     12.86 o 
   6   2   4      629.63      647.16     13.73 o 
   7   2   4      139.03      142.21      6.12 o 
   8   2   4        1.14        0.42      1.18 o 
 -11   3   4       81.58       89.67      8.11 o 
 -10   3   4       56.07       62.26      5.52 o 
  -9   3   4       62.66       50.15      5.85 o 
  -8   3   4       41.66       47.65      2.92 o 
  -7   3   4       85.32       80.47      2.95 o 
  -6   3   4        9.55       12.35      0.68 o 
  -5   3   4        4.94        6.00      1.00 o 
  -4   3   4      442.17      485.31      6.31 o 
  -3   3   4       26.03       29.66      0.96 o 
  -2   3   4       78.23       73.43      1.43 o 
  -1   3   4      147.11      137.78      2.33 o 
   0   3   4     2086.21     2215.09     21.58 o 
   1   3   4     1260.74     1393.44     13.92 o 
   2   3   4      383.52      361.28      4.57 o 
   3   3   4      281.34      283.37      3.85 o 
   4   3   4      510.33      491.90      7.72 o 
   5   3   4       77.22       69.39      5.38 o 
   6   3   4       22.56       23.13      3.17 o 
   7   3   4        1.58        1.01      1.27 o 
   8   3   4        4.66        4.96      1.69 o 
 -11   4   4       65.40       78.02      5.04 o 
 -10   4   4       49.61       50.97      2.41 o 
  -9   4   4       13.05       12.37      1.47 o 
  -8   4   4        0.11        2.95      0.80 o 
  -7   4   4       35.66       37.29      1.92 o 
  -6   4   4       26.10       33.11      1.62 o 
  -5   4   4      227.55      249.88      3.87 o 
  -4   4   4        6.98        4.30      0.49 o 
  -3   4   4      436.84      413.04      5.41 o 
  -2   4   4       14.88       18.19      1.00 o 
  -1   4   4       15.65       11.36      0.69 o 
   0   4   4      313.93      320.17      4.24 o 
   1   4   4      377.16      408.63      4.54 o 
   2   4   4       21.01       20.02      0.81 o 
   3   4   4        8.19        8.32      1.19 o 
   4   4   4      397.54      380.53      7.44 o 
   5   4   4        1.23        1.00      1.05 o 
   6   4   4       91.42       97.02      4.85 o 
   7   4   4        7.91        8.19      2.13 o 
   8   4   4        1.33        2.24      1.57 o 
 -11   5   4        0.40       -0.46      1.45 o 
 -10   5   4      184.91      211.48      9.78 o 
  -9   5   4        0.00        0.27      0.66 o 
  -8   5   4       91.23       95.61      5.89 o 
  -7   5   4      205.30      203.44      5.63 o 
  -6   5   4        6.40        4.36      0.91 o 
  -5   5   4       88.32      104.24      2.66 o 
  -4   5   4        3.72        1.95      0.46 o 
  -3   5   4      387.17      390.75      5.69 o 
  -2   5   4       85.18       89.45      2.08 o 
  -1   5   4       28.51       21.15      1.01 o 
   0   5   4      256.73      244.95      3.97 o 
   1   5   4      510.99      542.64      7.40 o 
   2   5   4       35.97       28.80      1.54 o 
   3   5   4      410.92      389.65      7.75 o 
   4   5   4        0.54       -0.21      0.62 o 
   5   5   4      451.05      445.34     10.85 o 
   6   5   4        0.03       -0.84      1.33 o 
   7   5   4       36.01       42.41      4.79 o 
 -10   6   4        1.04        1.50      1.51 o 
  -9   6   4      177.69      160.72      6.62 o 
  -8   6   4       88.77       92.25      3.20 o 
  -7   6   4       38.01       46.71      2.60 o 
  -6   6   4       45.89       37.64      2.34 o 
  -5   6   4        0.12        0.01      0.68 o 
  -4   6   4        0.83        1.80      0.59 o 
  -3   6   4       36.12       36.00      1.97 o 
  -2   6   4       20.21       22.10      1.32 o 
  -1   6   4      266.67      260.37      4.86 o 
   0   6   4       52.31       47.49      1.58 o 
   1   6   4      116.16      117.99      3.64 o 
   2   6   4       30.26       25.93      1.77 o 
   3   6   4       19.52       16.95      1.51 o 
   4   6   4        2.13        0.93      0.76 o 
   5   6   4        0.21       -0.58      1.02 o 
   6   6   4       45.72       52.70      3.92 o 
   7   6   4       45.02       46.29      6.12 o 
 -10   7   4      137.85      129.32      6.64 o 
  -9   7   4      293.26      280.83      8.57 o 
  -8   7   4        2.34        5.44      1.13 o 
  -7   7   4       52.18       56.37      2.49 o 
  -6   7   4       48.64       46.52      2.27 o 
  -5   7   4        0.14       -0.41      0.69 o 
  -4   7   4        3.94        3.69      0.77 o 
  -3   7   4       33.35       33.28      1.68 o 
  -2   7   4       14.11       14.05      1.19 o 
  -1   7   4      127.86      130.77      4.15 o 
   0   7   4      171.53      165.21      4.64 o 
   1   7   4       53.39       53.66      2.53 o 
   2   7   4       24.38       20.32      1.71 o 
   3   7   4       80.87       92.82      4.91 o 
   4   7   4      106.80      114.20      3.81 o 
   5   7   4       25.01       19.38      4.32 o 
   6   7   4       21.30       20.35      4.39 o 
  -9   8   4        6.65        9.15      2.00 o 
  -8   8   4        4.61        3.42      1.45 o 
  -7   8   4        0.56        0.34      0.78 o 
  -6   8   4       85.13       85.49      3.14 o 
  -5   8   4      123.48      119.71      3.67 o 
  -4   8   4       33.45       36.62      2.38 o 
  -3   8   4       37.69       41.06      1.68 o 
  -2   8   4        4.42        3.64      0.74 o 
  -1   8   4      148.64      145.38      5.35 o 
   0   8   4      535.76      531.22     10.64 o 
   1   8   4       85.37       80.68      3.23 o 
   2   8   4       81.63       82.75      4.40 o 
   3   8   4       28.21       24.70      1.96 o 
   4   8   4       17.05       18.52      4.52 o 
   5   8   4        8.74       12.34      2.21 o 
  -9   9   4       57.14       66.11      7.40 o 
  -8   9   4        5.86        6.95      1.73 o 
  -7   9   4       72.62       80.74      4.26 o 
  -6   9   4       50.36       51.34      2.88 o 
  -5   9   4        9.05       11.15      1.39 o 
  -4   9   4       40.17       41.38      2.18 o 
  -3   9   4       53.71       55.49      2.42 o 
  -2   9   4       92.73       90.15      5.58 o 
  -1   9   4      182.35      171.27      7.10 o 
   0   9   4      377.10      384.72      8.72 o 
   1   9   4       44.30       43.18      4.24 o 
   2   9   4       13.96       18.11      1.85 o 
   3   9   4       18.87       12.85      2.40 o 
   4   9   4        8.43        6.40      2.04 o 
   5   9   4       50.84       53.78      4.25 o 
  -8  10   4        0.72        0.87      1.80 o 
  -7  10   4        1.91        0.75      1.24 o 
  -6  10   4        0.13        1.03      0.99 o 
  -5  10   4       56.78       64.40      4.45 o 
  -4  10   4        7.79        8.06      3.15 o 
  -3  10   4      172.65      168.65      8.28 o 
  -2  10   4       51.00       50.85      4.64 o 
  -1  10   4        7.06        6.77      1.76 o 
   0  10   4        0.60        0.59      1.58 o 
   1  10   4       22.06       19.69      2.92 o 
   2  10   4        6.38        4.91      1.87 o 
   3  10   4        2.07        1.97      1.66 o 
  -6  11   4       89.47       99.28      4.91 o 
  -5  11   4      103.62       95.65      6.96 o 
  -4  11   4        1.05        1.60      2.04 o 
  -3  11   4       46.39       50.83      5.00 o 
  -2  11   4      105.96      104.13      5.21 o 
  -1  11   4       20.34       19.17      2.56 o 
   0  11   4      132.52      130.23      7.28 o 
   1  11   4       23.57       22.81      3.45 o 
   2  11   4        0.30        0.26      1.72 o 
  -4  12   4       15.76       14.66      3.52 o 
  -3  12   4        0.20        2.04      1.60 o 
  -2  12   4        1.17        0.72      1.64 o 
  -1  12   4       35.50       32.99      4.30 o 
   0  12   4        3.39        2.85      2.17 o 
  -1 -12   5        3.51        6.08      2.31 o 
   0 -12   5        7.06        8.86      2.65 o 
  -4 -11   5        0.84       -1.22      2.79 o 
  -3 -11   5        2.47        3.60      1.81 o 
  -2 -11   5       32.17       25.00      4.66 o 
  -1 -11   5      105.54      110.33      7.38 o 
   0 -11   5        0.28        3.64      1.34 o 
   1 -11   5        5.49        5.98      1.62 o 
   2 -11   5       28.86       25.50      2.71 o 
   3 -11   5       43.73       59.03      7.52 o 
  -6 -10   5       28.38       24.61      4.52 o 
  -5 -10   5       46.41       53.07      5.99 o 
  -4 -10   5       21.02       18.37      3.00 o 
  -3 -10   5       44.36       44.24      4.62 o 
  -2 -10   5      166.44      167.79      7.57 o 
  -1 -10   5      154.28      165.69      5.58 o 
   0 -10   5       24.39       25.73      2.38 o 
   1 -10   5       30.08       29.98      5.34 o 
   2 -10   5       27.76       35.58      3.68 o 
   3 -10   5        1.19       -0.34      1.51 o 
   4 -10   5      109.54      115.40      7.00 o 
   5 -10   5       25.42       28.29      2.52 o 
  -7  -9   5        0.09        2.13      2.26 o 
  -6  -9   5       35.69       30.19      4.66 o 
  -5  -9   5        0.90        0.10      1.31 o 
  -4  -9   5       25.29       24.28      2.38 o 
  -3  -9   5        0.48        1.93      1.04 o 
  -2  -9   5       20.10       20.62      1.67 o 
  -1  -9   5       53.00       55.14      2.98 o 
   0  -9   5        3.11        3.56      1.14 o 
   1  -9   5       14.87       17.17      1.95 o 
   2  -9   5        8.84        8.47      1.80 o 
   3  -9   5        3.78        2.38      1.00 o 
   4  -9   5       25.45       24.71      2.08 o 
   5  -9   5      209.75      211.60      6.10 o 
   6  -9   5       76.38       80.27      4.43 o 
  -8  -8   5       43.86       41.37      5.59 o 
  -7  -8   5        6.31        7.32      2.93 o 
  -6  -8   5        0.04        0.13      1.46 o 
  -5  -8   5        2.05        1.89      1.07 o 
  -4  -8   5       76.09       84.24      3.86 o 
  -3  -8   5       41.61       40.00      2.09 o 
  -2  -8   5       40.81       40.39      2.23 o 
  -1  -8   5       39.55       35.84      2.11 o 
   0  -8   5        1.41        0.44      0.79 o 
   1  -8   5      104.23       97.60      2.99 o 
   2  -8   5      138.63      137.61      3.49 o 
   3  -8   5        5.13        5.31      1.07 o 
   4  -8   5       12.56       11.47      1.59 o 
   5  -8   5        2.38        2.89      1.18 o 
   6  -8   5       19.65       16.28      1.89 o 
  -9  -7   5       49.95       54.80      6.25 o 
  -8  -7   5        7.62       10.38      3.19 o 
  -7  -7   5      144.92      141.66      9.18 o 
  -6  -7   5       14.41       16.71      2.20 o 
  -5  -7   5        0.56        0.06      0.60 o 
  -4  -7   5        2.84        0.15      0.56 o 
  -3  -7   5        1.58        0.01      0.58 o 
  -2  -7   5      333.11      317.70      6.69 o 
  -1  -7   5      127.91      120.08      4.22 o 
   0  -7   5       11.80       10.85      0.78 o 
   1  -7   5      183.52      184.97      3.42 o 
   2  -7   5       75.34       81.84      2.32 o 
   3  -7   5      186.32      176.64      4.74 o 
   4  -7   5       96.15       91.58      4.22 o 
   5  -7   5       34.26       40.66      2.71 o 
   6  -7   5      101.40       99.80      5.57 o 
   7  -7   5       37.21       47.74      3.02 o 
  -9  -6   5       11.10       12.10      3.46 o 
  -8  -6   5       79.60       72.76      6.38 o 
  -7  -6   5      129.13      136.87      8.51 o 
  -6  -6   5       11.83        9.02      1.23 o 
  -5  -6   5        7.91        6.84      0.97 o 
  -4  -6   5        0.32       -0.11      0.48 o 
  -3  -6   5        8.76       11.03      1.17 o 
  -2  -6   5      362.24      359.34      6.39 o 
  -1  -6   5      372.66      376.20      5.56 o 
   0  -6   5        7.36        5.25      0.61 o 
   1  -6   5      134.85      155.64      3.19 o 
   2  -6   5       88.97       91.89      2.37 o 
   3  -6   5       32.35       32.59      2.17 o 
   4  -6   5        6.04       10.33      1.67 o 
   5  -6   5       35.82       29.46      2.35 o 
   6  -6   5        2.25        1.28      0.98 o 
   7  -6   5       10.52        6.60      1.44 o 
 -10  -5   5        0.35        2.39      2.39 o 
  -9  -5   5        2.96        0.53      1.73 o 
  -8  -5   5        1.73        0.80      1.60 o 
  -7  -5   5       15.47       13.94      1.75 o 
  -6  -5   5       20.62       24.00      1.73 o 
  -5  -5   5      207.32      197.18      4.53 o 
  -4  -5   5      276.96      263.74      5.48 o 
  -3  -5   5       65.28       76.79      2.05 o 
  -2  -5   5      257.47      242.24      3.72 o 
  -1  -5   5      459.18      503.36      6.67 o 
   0  -5   5       50.00       50.89      1.68 o 
   1  -5   5        9.05        9.68      0.75 o 
   2  -5   5      109.39      106.27      2.45 o 
   3  -5   5        7.59        6.25      1.29 o 
   4  -5   5       91.43       78.13      3.31 o 
   5  -5   5        4.18        3.18      1.11 o 
   6  -5   5       64.22       56.62      3.22 o 
   7  -5   5        9.48        5.61      1.49 o 
   8  -5   5       65.12       67.39      3.54 o 
 -10  -4   5       75.06       82.34      7.05 o 
  -9  -4   5        1.20        1.06      1.73 o 
  -8  -4   5       51.50       51.85      4.06 o 
  -7  -4   5      247.70      246.25      8.91 o 
  -6  -4   5      212.94      215.53      5.52 o 
  -5  -4   5      208.73      198.50      5.59 o 
  -4  -4   5      131.22      108.73      2.63 o 
  -3  -4   5        4.83        5.05      0.39 o 
  -2  -4   5        4.12        1.82      0.34 o 
  -1  -4   5      882.45      856.56     11.03 o 
   0  -4   5      139.14      142.75      2.76 o 
   1  -4   5      123.35      120.10      2.50 o 
   2  -4   5       18.41       23.80      0.91 o 
   3  -4   5        0.12       -0.36      0.47 o 
   4  -4   5       22.97       18.84      2.09 o 
   5  -4   5        8.65       10.44      1.34 o 
   6  -4   5       47.26       46.79      3.28 o 
   7  -4   5       76.18       77.48      3.45 o 
   8  -4   5        0.12       -0.35      1.00 o 
 -10  -3   5       58.56       50.41      5.59 o 
  -9  -3   5       86.27       87.26      6.65 o 
  -8  -3   5      170.60      173.83      5.94 o 
  -7  -3   5      251.87      246.33      7.54 o 
  -6  -3   5      302.46      305.03      5.96 o 
  -5  -3   5        0.92        0.34      0.29 o 
  -4  -3   5      535.64      563.21      6.27 o 
  -3  -3   5      287.00      303.41      3.98 o 
  -2  -3   5      117.15      153.46      2.55 o 
  -1  -3   5      353.62      342.42      4.68 o 
   0  -3   5       16.72       17.15      0.74 o 
   1  -3   5       18.19       16.05      0.64 o 
   2  -3   5      418.27      420.63      5.55 o 
   3  -3   5      630.97      641.69      9.18 o 
   4  -3   5      180.28      166.81      4.40 o 
   5  -3   5        0.34        1.03      0.75 o 
   6  -3   5      143.21      147.16      4.45 o 
   7  -3   5      130.69      123.68      4.24 o 
   8  -3   5        0.08        0.07      1.03 o 
 -11  -2   5       35.82       28.07      4.66 o 
 -10  -2   5        5.88        4.26      2.26 o 
  -9  -2   5      112.50      121.18      7.85 o 
  -8  -2   5       32.30       32.62      2.14 o 
  -7  -2   5       20.62       21.67      1.32 o 
  -6  -2   5       54.38       52.07      2.10 o 
  -5  -2   5      125.03      127.92      2.23 o 
  -4  -2   5      778.95      796.44      8.86 o 
  -3  -2   5       36.29       27.72      0.91 o 
  -2  -2   5       85.42       87.12      1.70 o 
  -1  -2   5        7.97       13.77      0.82 o 
   0  -2   5        6.01       10.19      0.69 o 
   1  -2   5      131.02      149.41      2.24 o 
   2  -2   5     1051.11     1050.83     11.60 o 
   3  -2   5       32.81       34.82      1.32 o 
   4  -2   5      293.17      270.69      6.00 o 
   5  -2   5       94.57       88.73      3.12 o 
   6  -2   5       30.54       26.85      1.96 o 
   7  -2   5      147.05      138.72      4.68 o 
   8  -2   5       18.54       17.33      1.91 o 
 -11  -1   5       85.23       95.50      7.58 o 
 -10  -1   5      151.71      156.16      9.44 o 
  -9  -1   5        4.56        4.39      2.13 o 
  -8  -1   5        0.89        0.23      0.98 o 
  -7  -1   5      100.53      104.09      3.38 o 
  -6  -1   5      170.30      173.03      3.38 o 
  -5  -1   5      103.68      120.45      2.61 o 
  -4  -1   5        8.36        6.98      0.55 o 
  -3  -1   5        0.11        0.10      0.21 o 
  -2  -1   5        0.02        0.06      0.20 o 
  -1  -1   5      456.31      547.00      5.93 o 
   0  -1   5      862.49      894.38      8.69 o 
   1  -1   5      534.59      555.96      6.17 o 
   2  -1   5      180.92      190.14      2.84 o 
   3  -1   5      445.25      438.24      6.09 o 
   4  -1   5      347.73      333.29      7.65 o 
   5  -1   5        0.67        0.20      0.63 o 
   6  -1   5        1.26        1.22      0.92 o 
   7  -1   5       10.97        8.89      1.82 o 
   8  -1   5        3.79        5.34      1.32 o 
 -11   0   5        4.55        6.65      2.66 o 
 -10   0   5       11.75        8.78      2.93 o 
  -9   0   5        0.63        0.40      1.13 o 
  -8   0   5      103.99      100.51      6.45 o 
  -7   0   5      902.16      905.27     24.93 o 
  -6   0   5       38.27       36.42      1.39 o 
  -5   0   5        0.57        2.07      0.32 o 
  -4   0   5      294.07      305.38      4.00 o 
  -3   0   5       74.46       77.60      1.55 o 
  -2   0   5       62.73       68.49      1.28 o 
  -1   0   5      124.01      130.70      1.83 o 
   0   0   5      280.88      304.01      3.92 o 
   1   0   5        3.46        7.11      0.46 o 
   2   0   5        0.05        0.02      0.22 o 
   3   0   5      702.11      696.69      8.73 o 
   4   0   5       21.09       29.56      4.74 o 
   5   0   5      454.24      426.22      9.46 o 
   6   0   5       56.28       49.14      3.94 o 
   7   0   5       19.67       20.08      1.87 o 
   8   0   5       16.75       17.42      2.27 o 
 -11   1   5        1.22        1.73      2.13 o 
 -10   1   5       22.73       24.42      3.66 o 
  -9   1   5       15.16       19.66      2.49 o 
  -8   1   5       20.22       24.12      2.48 o 
  -7   1   5       26.69       27.45      1.78 o 
  -6   1   5        5.18        9.37      0.65 o 
  -5   1   5      131.20      134.53      2.18 o 
  -4   1   5      490.24      498.24      5.37 o 
  -3   1   5      139.55      123.82      1.71 o 
  -2   1   5        3.06        6.09      0.39 o 
  -1   1   5     2003.95     2227.17     24.82 o 
   0   1   5      694.50      829.93      8.76 o 
   1   1   5      401.55      423.53      4.64 o 
   2   1   5       10.74       11.08      0.56 o 
   3   1   5     1043.53     1032.66     12.32 o 
   4   1   5      279.27      277.47      6.64 o 
   5   1   5        5.09        5.07      1.20 o 
   6   1   5      329.05      318.80      9.98 o 
   7   1   5       16.82       17.41      2.13 o 
   8   1   5        6.91        5.51      1.55 o 
 -11   2   5       10.13        9.81      2.53 o 
 -10   2   5      158.51      160.97     20.02 o 
  -9   2   5       85.74       80.28      4.64 o 
  -8   2   5       39.26       34.24      3.01 o 
  -7   2   5      196.79      162.56      7.38 o 
  -6   2   5      160.10      168.49      2.96 o 
  -5   2   5       61.99       72.41      1.60 o 
  -4   2   5       29.23       27.69      0.90 o 
  -3   2   5      470.88      486.01      5.58 o 
  -2   2   5      462.15      471.47      5.20 o 
  -1   2   5       36.08       41.29      1.05 o 
   0   2   5      397.90      401.02      4.77 o 
   1   2   5       27.89       33.69      0.96 o 
   2   2   5        5.13        7.23      0.42 o 
   3   2   5        0.08       -0.58      0.43 o 
   4   2   5        0.09        0.40      0.62 o 
   5   2   5      125.33      115.65      4.41 o 
   6   2   5        3.54        3.93      1.40 o 
   7   2   5        4.96        2.51      1.50 o 
   8   2   5       30.63       27.83      3.10 o 
 -11   3   5        7.85        6.78      3.59 o 
 -10   3   5      125.70      131.64      4.56 o 
  -9   3   5       23.44       26.24      1.84 o 
  -8   3   5        0.32        0.19      0.55 o 
  -7   3   5      173.74      183.34      4.22 o 
  -6   3   5      165.40      167.08      3.88 o 
  -5   3   5        3.78        4.07      0.50 o 
  -4   3   5      137.23      133.30      2.71 o 
  -3   3   5      138.86      144.32      2.47 o 
  -2   3   5      131.06      123.59      2.17 o 
  -1   3   5       23.21       28.98      0.96 o 
   0   3   5       54.90       66.62      1.55 o 
   1   3   5      991.09     1020.46     10.61 o 
   2   3   5      478.78      498.72      5.76 o 
   3   3   5      558.45      519.23      8.88 o 
   4   3   5     1211.31     1148.31     22.39 o 
   5   3   5       26.89       26.47      2.22 o 
   6   3   5        2.33        1.39      1.25 o 
   7   3   5       24.35       22.10      2.74 o 
 -11   4   5        5.19        3.21      2.73 o 
 -10   4   5       19.60       22.48      4.79 o 
  -9   4   5       45.13       51.53      3.06 o 
  -8   4   5        6.29        2.92      0.96 o 
  -7   4   5        0.62       -0.50      0.55 o 
  -6   4   5       57.74       48.96      2.48 o 
  -5   4   5       30.10       31.22      1.45 o 
  -4   4   5       12.48       11.12      0.75 o 
  -3   4   5      307.62      304.59      4.38 o 
  -2   4   5     1052.68     1059.06     12.17 o 
  -1   4   5      132.35      138.39      2.43 o 
   0   4   5        0.71        3.16      0.67 o 
   1   4   5      180.14      187.01      2.74 o 
   2   4   5      486.82      444.19      8.17 o 
   3   4   5      172.23      159.47      4.12 o 
   4   4   5      268.88      256.51      7.12 o 
   5   4   5        1.72        2.72      1.17 o 
   6   4   5        1.43       -0.07      1.22 o 
   7   4   5       15.61       20.36      2.65 o 
 -11   5   5       83.63       88.66      5.41 o 
 -10   5   5        1.17        2.29      1.28 o 
  -9   5   5       56.73       69.67      8.31 o 
  -8   5   5        0.42        0.86      0.93 o 
  -7   5   5        8.44        7.05      1.19 o 
  -6   5   5       39.79       45.36      2.42 o 
  -5   5   5       68.86       74.38      2.57 o 
  -4   5   5       16.65       15.46      0.92 o 
  -3   5   5      423.99      417.06      5.75 o 
  -2   5   5      440.46      454.22      6.47 o 
  -1   5   5      455.09      480.38      6.75 o 
   0   5   5        6.25        8.88      0.78 o 
   1   5   5       42.40       35.05      1.73 o 
   2   5   5      396.09      378.93      7.70 o 
   3   5   5      132.84      125.45      3.74 o 
   4   5   5      324.82      318.17      8.43 o 
   5   5   5        4.02        3.11      1.37 o 
   6   5   5       43.79       36.93      3.46 o 
   7   5   5       15.08       20.01      3.92 o 
 -10   6   5       27.39       29.09      4.39 o 
  -9   6   5       32.35       28.20      5.32 o 
  -8   6   5        0.05        0.22      0.88 o 
  -7   6   5        6.61        2.93      1.03 o 
  -6   6   5       56.91       50.75      2.74 o 
  -5   6   5      175.13      147.09      4.79 o 
  -4   6   5        1.85        1.70      0.66 o 
  -3   6   5       21.54       16.75      1.08 o 
  -2   6   5      281.10      277.72      4.66 o 
  -1   6   5      138.68      144.03      3.78 o 
   0   6   5      157.53      147.51      4.99 o 
   1   6   5       92.49       80.97      3.88 o 
   2   6   5      101.01       94.15      3.30 o 
   3   6   5       36.96       33.87      2.09 o 
   4   6   5        0.22        0.59      0.97 o 
   5   6   5       90.20       99.24      9.24 o 
   6   6   5       14.65       18.59      2.76 o 
 -10   7   5        1.23        0.42      1.47 o 
  -9   7   5      105.16      105.64      6.19 o 
  -8   7   5       51.89       57.61      3.44 o 
  -7   7   5        2.54        1.90      1.05 o 
  -6   7   5        4.32        2.61      1.06 o 
  -5   7   5       19.20       19.58      4.19 o 
  -4   7   5      125.98      112.53      3.62 o 
  -3   7   5       13.49       14.11      1.44 o 
  -2   7   5      359.17      355.29      6.22 o 
  -1   7   5       31.01       26.37      2.08 o 
   0   7   5        2.99        1.33      0.77 o 
   1   7   5        1.81        0.81      0.96 o 
   2   7   5        7.12        9.19      1.38 o 
   3   7   5        1.80        1.96      0.97 o 
   4   7   5        8.01        7.46      2.01 o 
   5   7   5      277.37      298.64     19.09 o 
   6   7   5        2.54       -0.27      2.13 o 
  -9   8   5       68.78       75.45      4.97 o 
  -8   8   5       29.41       29.53      2.75 o 
  -7   8   5        9.10        7.14      1.24 o 
  -6   8   5       37.05       32.94      2.02 o 
  -5   8   5      114.13      116.00      4.53 o 
  -4   8   5        2.23        2.13      1.06 o 
  -3   8   5      136.40      139.46      4.23 o 
  -2   8   5       97.65       94.74      5.49 o 
  -1   8   5       11.72       12.91      1.70 o 
   0   8   5       30.39       30.33      2.21 o 
   1   8   5       49.72       44.46      2.55 o 
   2   8   5        3.56        2.33      1.07 o 
   3   8   5        6.09        5.63      1.47 o 
   4   8   5       15.73       17.05      2.65 o 
   5   8   5        2.49        1.33      2.39 o 
  -8   9   5       90.46       94.65      4.81 o 
  -7   9   5       24.49       26.30      2.67 o 
  -6   9   5        7.00        4.40      1.12 o 
  -5   9   5        8.00        8.39      1.69 o 
  -4   9   5        0.08       -0.06      0.78 o 
  -3   9   5       12.81       11.16      3.66 o 
  -2   9   5      280.45      265.62     10.26 o 
  -1   9   5      142.34      141.48      7.33 o 
   0   9   5       13.12       11.83      1.91 o 
   1   9   5       32.54       31.70      2.34 o 
   2   9   5       19.88       23.57      2.11 o 
   3   9   5       31.90       34.28      2.73 o 
   4   9   5       21.55       18.49      4.66 o 
  -7  10   5        9.25       12.04      2.06 o 
  -6  10   5        7.03        4.38      1.26 o 
  -5  10   5       30.05       31.95      2.57 o 
  -4  10   5       55.77       60.75      8.71 o 
  -3  10   5      112.70      113.99      9.18 o 
  -2  10   5      384.13      398.89     13.82 o 
  -1  10   5       18.93       21.23      2.58 o 
   0  10   5        1.08        1.64      1.37 o 
   1  10   5       10.14        7.23      1.74 o 
   2  10   5        5.56        4.71      1.97 o 
   3  10   5       12.98       16.11      2.84 o 
  -6  11   5        7.47        8.07      3.06 o 
  -5  11   5       15.16        9.28      3.72 o 
  -4  11   5       34.26       39.80      8.65 o 
  -3  11   5        1.80        2.70      2.14 o 
  -2  11   5       15.99       20.20      2.76 o 
  -1  11   5      121.53      142.42      6.37 o 
   0  11   5       12.65       12.74      2.63 o 
   1  11   5       29.75       25.50      6.65 o 
  -3 -11   6        9.99       10.24      2.61 o 
  -2 -11   6        2.98        1.20      1.71 o 
  -1 -11   6       92.08       90.99     10.11 o 
   0 -11   6       20.09       21.11      2.36 o 
   1 -11   6        2.76        1.90      1.86 o 
   2 -11   6       28.66       30.51      3.82 o 
  -5 -10   6        0.92        0.00      1.73 o 
  -4 -10   6       15.93       17.16      3.72 o 
  -3 -10   6       42.12       43.30      4.09 o 
  -2 -10   6        9.45        8.62      1.69 o 
  -1 -10   6       42.84       49.96      3.14 o 
   0 -10   6       54.36       60.17      6.59 o 
   1 -10   6       11.27       13.34      1.97 o 
   2 -10   6       19.83       13.59      2.84 o 
   3 -10   6        1.48       -1.71      1.93 o 
   4 -10   6        3.07        3.07      2.19 o 
  -7  -9   6      113.13      117.85      9.05 o 
  -6  -9   6       36.57       40.97      5.32 o 
  -5  -9   6        5.15        3.33      2.13 o 
  -4  -9   6       65.69       76.90      4.42 o 
  -3  -9   6      227.39      234.25      7.39 o 
  -2  -9   6       42.59       45.24      2.85 o 
  -1  -9   6       89.31       89.68      4.43 o 
   0  -9   6      264.04      271.55      7.57 o 
   1  -9   6        0.09       -1.15      0.77 o 
   2  -9   6        8.57       12.29      2.53 o 
   3  -9   6       27.12       31.70      3.72 o 
   4  -9   6        0.19       -0.35      0.96 o 
   5  -9   6        8.86        8.20      1.63 o 
  -8  -8   6       48.85       42.96      5.72 o 
  -7  -8   6       28.91       34.58      5.05 o 
  -6  -8   6        0.88        0.80      1.60 o 
  -5  -8   6        2.09        0.85      1.13 o 
  -4  -8   6       12.08       14.10      2.45 o 
  -3  -8   6      227.37      234.96      5.71 o 
  -2  -8   6        0.02        0.87      0.72 o 
  -1  -8   6       69.71       65.03      3.39 o 
   0  -8   6       23.75       30.76      2.30 o 
   1  -8   6       22.22       20.23      2.72 o 
   2  -8   6       39.97       42.30      2.23 o 
   3  -8   6       82.60       88.01      3.35 o 
   4  -8   6      105.47      106.06      3.90 o 
   5  -8   6        3.09        1.35      1.11 o 
  -8  -7   6       23.93       27.14      4.52 o 
  -7  -7   6        0.14        0.53      1.60 o 
  -6  -7   6      229.06      222.00     11.57 o 
  -5  -7   6       61.85       57.29      2.80 o 
  -4  -7   6        7.39        5.42      1.00 o 
  -3  -7   6       18.43       17.32      2.04 o 
  -2  -7   6       16.97       16.28      1.41 o 
  -1  -7   6       12.19       12.47      1.29 o 
   0  -7   6      540.06      525.39     17.12 o 
   1  -7   6       51.00       47.89      1.76 o 
   2  -7   6       21.23       22.79      1.69 o 
   3  -7   6        0.26        0.14      0.72 o 
   4  -7   6        1.63        0.82      0.84 o 
   5  -7   6        4.08        4.64      1.54 o 
   6  -7   6        4.98        3.81      1.48 o 
  -9  -6   6       33.88       29.93      4.92 o 
  -8  -6   6        8.02        7.32      2.66 o 
  -7  -6   6       50.28       51.36      3.50 o 
  -6  -6   6       41.22       44.28      3.48 o 
  -5  -6   6        0.42        1.30      0.76 o 
  -4  -6   6        4.95        2.55      0.77 o 
  -3  -6   6       24.83       32.32      1.75 o 
  -2  -6   6       39.51       41.68      1.95 o 
  -1  -6   6      469.76      445.03      8.52 o 
   0  -6   6      407.54      401.68      6.32 o 
   1  -6   6       72.55       72.60      2.88 o 
   2  -6   6      140.81      134.61      4.92 o 
   3  -6   6       59.59       53.05      2.82 o 
   4  -6   6       49.03       44.89      2.74 o 
   5  -6   6      197.83      177.11      5.96 o 
   6  -6   6       14.75       14.79      2.08 o 
   7  -6   6        4.54        5.46      1.51 o 
 -10  -5   6        9.54        8.25      3.19 o 
  -9  -5   6       75.82       63.98      6.38 o 
  -8  -5   6        4.12        5.19      2.39 o 
  -7  -5   6       22.56       24.51      3.30 o 
  -6  -5   6        4.94        7.41      1.40 o 
  -5  -5   6        0.53        1.89      0.76 o 
  -4  -5   6      158.10      155.62      3.91 o 
  -3  -5   6       38.51       38.40      1.75 o 
  -2  -5   6       36.54       33.78      1.24 o 
  -1  -5   6       58.45       63.15      2.25 o 
   0  -5   6       77.28       78.50      2.37 o 
   1  -5   6     1040.00     1010.81     13.31 o 
   2  -5   6       36.66       43.13      2.10 o 
   3  -5   6       25.52       29.29      2.09 o 
   4  -5   6        9.81       11.93      3.33 o 
   5  -5   6        5.69        5.71      1.38 o 
   6  -5   6        0.94        0.91      1.10 o 
   7  -5   6       21.87       21.84      2.75 o 
 -10  -4   6        3.55       -0.27      2.13 o 
  -9  -4   6        4.84        1.60      1.86 o 
  -8  -4   6        6.59        3.59      2.13 o 
  -7  -4   6       44.94       37.92      2.19 o 
  -6  -4   6      261.55      249.17      6.27 o 
  -5  -4   6       17.54       17.63      1.45 o 
  -4  -4   6      120.66      116.21      2.77 o 
  -3  -4   6       63.46       60.87      1.52 o 
  -2  -4   6       29.52       32.81      1.16 o 
  -1  -4   6       13.23       14.77      0.83 o 
   0  -4   6      226.88      235.79      3.77 o 
   1  -4   6       76.59       76.20      1.74 o 
   2  -4   6       37.94       44.23      1.87 o 
   3  -4   6      379.49      354.18      8.43 o 
   4  -4   6       17.45       16.94      1.73 o 
   5  -4   6        5.50        3.30      1.02 o 
   6  -4   6       22.99       24.92      2.08 o 
   7  -4   6      133.65      140.19      4.95 o 
 -10  -3   6        9.75        8.25      3.06 o 
  -9  -3   6       26.75       37.24      4.79 o 
  -8  -3   6       12.48       11.57      2.93 o 
  -7  -3   6      166.55      141.53      8.11 o 
  -6  -3   6      284.06      273.38      8.23 o 
  -5  -3   6      102.49       90.61      3.90 o 
  -4  -3   6       35.44       37.10      1.14 o 
  -3  -3   6      111.10      102.40      2.04 o 
  -2  -3   6        7.30        7.04      0.59 o 
  -1  -3   6       42.39       46.44      1.33 o 
   0  -3   6        0.02        3.54      0.47 o 
   1  -3   6      202.72      196.01      2.69 o 
   2  -3   6      538.81      503.60      7.60 o 
   3  -3   6      279.32      292.85      6.37 o 
   4  -3   6      111.38      109.65      3.59 o 
   5  -3   6        2.83        2.82      0.99 o 
   6  -3   6        0.03        0.07      0.88 o 
   7  -3   6       18.72       21.80      2.08 o 
 -11  -2   6       60.46       57.33      6.25 o 
 -10  -2   6       93.90       96.70      7.45 o 
  -9  -2   6      192.61      188.08     10.24 o 
  -8  -2   6       69.89       66.24      5.45 o 
  -7  -2   6       19.68       22.75      3.33 o 
  -6  -2   6      297.61      283.74      6.65 o 
  -5  -2   6      285.99      275.61      4.34 o 
  -4  -2   6        0.04        0.06      0.29 o 
  -3  -2   6      154.15      143.69      2.48 o 
  -2  -2   6       14.35       19.76      0.87 o 
  -1  -2   6        0.02        0.20      0.28 o 
   0  -2   6       52.84       53.26      1.19 o 
   1  -2   6      336.88      347.30      4.66 o 
   2  -2   6       60.10       59.13      1.74 o 
   3  -2   6      393.48      383.67      8.56 o 
   4  -2   6        7.67        7.41      1.17 o 
   5  -2   6      313.24      293.36      6.85 o 
   6  -2   6       17.54       20.84      1.87 o 
   7  -2   6       17.82       19.42      1.93 o 
 -11  -1   6        1.39        1.06      1.73 o 
 -10  -1   6        0.54        0.40      1.60 o 
  -9  -1   6       36.35       37.91      4.52 o 
  -8  -1   6      136.53      117.85      7.45 o 
  -7  -1   6       69.13       74.03      6.72 o 
  -6  -1   6      508.75      520.11      9.19 o 
  -5  -1   6      340.10      343.77      4.98 o 
  -4  -1   6      118.21      107.07      2.33 o 
  -3  -1   6       26.46       25.96      1.02 o 
  -2  -1   6      343.83      400.28      5.32 o 
  -1  -1   6       10.55       10.24      0.53 o 
   0  -1   6      210.74      214.28      2.76 o 
   1  -1   6      491.96      525.83      6.42 o 
   2  -1   6     1416.97     1387.73     16.35 o 
   3  -1   6        0.11       -0.47      0.61 o 
   4  -1   6      396.14      378.22      7.77 o 
   5  -1   6      179.32      168.48      4.70 o 
   6  -1   6        1.93        1.86      0.88 o 
   7  -1   6        0.14       -0.38      0.81 o 
 -11   0   6      144.20      157.49      9.84 o 
 -10   0   6       16.83       17.03      3.59 o 
  -9   0   6        0.12        3.19      1.40 o 
  -8   0   6       37.35       32.50      4.06 o 
  -7   0   6        9.78        6.31      1.50 o 
  -6   0   6       43.37       44.03      1.94 o 
  -5   0   6      312.71      298.63      4.45 o 
  -4   0   6        2.71        0.92      0.31 o 
  -3   0   6       33.43       31.56      1.03 o 
  -2   0   6        3.22        2.16      0.29 o 
  -1   0   6        8.03        7.60      0.47 o 
   0   0   6        0.02        7.99      1.09 o 
   1   0   6       48.52       50.73      1.29 o 
   2   0   6     1117.33     1111.52     12.29 o 
   3   0   6        0.50        0.15      0.75 o 
   4   0   6      164.77      166.09      4.98 o 
   5   0   6        9.06        7.48      1.22 o 
   6   0   6       34.40       32.52      2.16 o 
   7   0   6        0.05        0.33      1.04 o 
 -11   1   6        1.42       -0.80      1.86 o 
 -10   1   6        1.00        1.20      1.40 o 
  -9   1   6       32.06       36.69      3.52 o 
  -8   1   6      229.68      243.94      8.26 o 
  -7   1   6       43.64       40.78      5.45 o 
  -6   1   6       63.25       68.25      2.81 o 
  -5   1   6       56.32       59.59      1.41 o 
  -4   1   6        1.79        2.09      0.37 o 
  -3   1   6       24.19       16.64      0.64 o 
  -2   1   6      617.47      644.62      7.06 o 
  -1   1   6      207.96      195.23      2.81 o 
   0   1   6      832.39      940.95     10.01 o 
   1   1   6      208.41      207.39      2.99 o 
   2   1   6      531.86      536.99      7.78 o 
   3   1   6      421.81      391.40     12.77 o 
   4   1   6       69.59       77.99      3.17 o 
   5   1   6       39.36       40.15      2.46 o 
   6   1   6        3.59        4.32      1.50 o 
   7   1   6        2.83        0.60      1.14 o 
 -11   2   6       34.32       38.85      3.99 o 
 -10   2   6       29.83       26.62      3.24 o 
  -9   2   6       85.74       89.65      4.97 o 
  -8   2   6       21.44       18.77      3.72 o 
  -7   2   6       42.53       51.41      3.50 o 
  -6   2   6      127.91      140.80      5.54 o 
  -5   2   6      146.71      147.93      2.54 o 
  -4   2   6      157.98      146.16      2.43 o 
  -3   2   6       68.16       68.59      1.40 o 
  -2   2   6       52.03       54.60      1.30 o 
  -1   2   6       27.19       33.21      1.17 o 
   0   2   6        0.42        0.65      0.30 o 
   1   2   6      261.03      261.59      3.99 o 
   2   2   6      118.41      122.94      3.36 o 
   3   2   6      507.99      506.45      9.39 o 
   4   2   6      407.63      415.45      8.34 o 
   5   2   6       36.91       38.96      2.66 o 
   6   2   6        6.73        5.86      1.78 o 
   7   2   6        0.13        2.19      1.40 o 
 -11   3   6       67.39       80.87      8.38 o 
 -10   3   6       36.70       38.75      8.78 o 
  -8   3   6       11.71        7.78      2.13 o 
  -7   3   6        5.87        6.01      1.26 o 
  -6   3   6       56.05       69.47      8.78 o 
  -5   3   6      196.93      202.18      3.94 o 
  -4   3   6      552.83      571.29      7.13 o 
  -3   3   6      400.62      422.39      5.24 o 
  -2   3   6       55.53       60.54      1.43 o 
  -1   3   6      372.84      350.91      5.03 o 
   0   3   6        5.22        7.84      0.62 o 
   1   3   6        6.15       11.81      0.80 o 
   2   3   6        5.59        5.11      0.89 o 
   3   3   6        3.34        3.27      1.12 o 
   4   3   6      159.40      143.65      5.04 o 
   5   3   6       84.31       74.59      4.42 o 
   6   3   6       36.09       38.36      3.42 o 
   7   3   6        0.15        0.73      1.32 o 
 -11   4   6       63.73       61.32      7.85 o 
 -10   4   6        3.73        7.32      3.46 o 
  -9   4   6      131.05      131.14      6.25 o 
  -8   4   6       30.38       41.51      5.72 o 
  -7   4   6       13.65        9.89      1.93 o 
  -6   4   6       53.73       59.33      4.52 o 
  -5   4   6      136.43      146.99      5.30 o 
  -4   4   6      363.34      358.22      6.50 o 
  -3   4   6       73.09       84.20      1.97 o 
  -2   4   6      645.11      673.91      8.17 o 
  -1   4   6      262.08      267.93      3.97 o 
   0   4   6       69.67       76.44      1.86 o 
   1   4   6       22.34       28.82      1.32 o 
   2   4   6       44.05       40.53      2.01 o 
   3   4   6       55.80       61.11      3.18 o 
   4   4   6       28.13       32.03      2.47 o 
   5   4   6      214.03      196.38      7.70 o 
   6   4   6        2.96        8.08      2.08 o 
 -10   5   6       33.06       35.65      6.12 o 
  -9   5   6        8.61        6.12      3.06 o 
  -8   5   6       10.61        9.87      1.62 o 
  -7   5   6       11.28        6.92      1.43 o 
  -6   5   6        5.18        3.82      1.06 o 
  -5   5   6        4.67        2.39      0.97 o 
  -4   5   6      400.49      406.33      7.06 o 
  -3   5   6      106.96      105.75      2.63 o 
  -2   5   6       34.47       35.43      1.44 o 
  -1   5   6      334.76      334.44      5.59 o 
   0   5   6        0.99        1.81      0.62 o 
   1   5   6      576.71      516.22      9.88 o 
   2   5   6      308.38      269.13      6.75 o 
   3   5   6        9.73        7.48      1.54 o 
   4   5   6       32.69       32.77      4.16 o 
   5   5   6       92.92       78.65     10.71 o 
   6   5   6       41.00       44.54      3.83 o 
 -10   6   6       17.76       18.22      5.19 o 
  -9   6   6        2.11        4.26      3.06 o 
  -8   6   6       12.75       17.48      2.73 o 
  -7   6   6       13.12       17.98      3.33 o 
  -6   6   6       79.70       77.64      3.50 o 
  -5   6   6      389.46      358.76      9.87 o 
  -4   6   6      491.32      503.75     11.74 o 
  -3   6   6      307.63      330.81      7.00 o 
  -2   6   6       70.17       76.64      2.19 o 
  -1   6   6       62.74       56.90      2.78 o 
   0   6   6       10.70       11.90      1.50 o 
   1   6   6       10.38       13.23      1.63 o 
   2   6   6        3.18        2.48      0.92 o 
   3   6   6        0.57        1.67      1.11 o 
   4   6   6       25.81       21.66      2.77 o 
   5   6   6       75.72       86.00      7.18 o 
 -10   7   6       13.00       13.46      2.58 o 
  -9   7   6       11.10       12.24      4.26 o 
  -8   7   6       66.22       66.64      7.71 o 
  -7   7   6       13.14       12.43      2.03 o 
  -6   7   6        0.01        0.76      0.96 o 
  -5   7   6        0.65        0.27      0.91 o 
  -4   7   6        8.08        8.57      1.47 o 
  -3   7   6      670.69      682.39     12.38 o 
  -2   7   6       99.90      100.94      6.05 o 
  -1   7   6      391.96      388.05     12.23 o 
   0   7   6      488.37      466.33     11.49 o 
   1   7   6       11.79       13.16      1.58 o 
   2   7   6       21.89       20.91      1.90 o 
   3   7   6        0.03        0.58      1.40 o 
   4   7   6       26.02       23.37      5.59 o 
   5   7   6        9.78       14.55      2.68 o 
  -9   8   6        6.43        3.08      1.69 o 
  -8   8   6        4.25        5.74      1.79 o 
  -7   8   6       38.88       46.01      3.12 o 
  -6   8   6      125.81      122.08      5.29 o 
  -5   8   6        6.36        3.78      1.22 o 
  -4   8   6      214.65      220.31      6.59 o 
  -3   8   6       23.71       26.22      2.91 o 
  -2   8   6       93.05       91.36      5.55 o 
  -1   8   6       61.22       63.38      4.61 o 
   0   8   6        8.05        6.35      2.55 o 
   1   8   6       16.15       14.03      1.74 o 
   2   8   6        0.30       -0.95      0.86 o 
   3   8   6       43.18       49.03      8.18 o 
   4   8   6       38.11       45.90      4.06 o 
  -8   9   6        0.36       -0.59      1.26 o 
  -7   9   6       37.25       39.28      3.16 o 
  -6   9   6        0.34        3.67      1.06 o 
  -5   9   6        5.38        5.30      1.15 o 
  -4   9   6        5.03        5.07      2.14 o 
  -3   9   6       19.37       22.06      3.41 o 
  -2   9   6      180.85      191.90     11.04 o 
  -1   9   6      120.09      120.59      6.85 o 
   0   9   6       43.36       38.14      3.05 o 
   1   9   6        7.30        9.74      1.91 o 
   2   9   6        0.13       -0.01      1.17 o 
   3   9   6        1.12        1.97      1.69 o 
  -7  10   6       29.00       25.21      2.72 o 
  -6  10   6        4.42        2.72      1.47 o 
  -5  10   6        0.82        1.06      1.94 o 
  -4  10   6       64.26       71.92      8.71 o 
  -3  10   6       34.54       32.41      4.04 o 
  -2  10   6        8.12        9.42      2.58 o 
  -1  10   6       92.19      102.36      5.04 o 
   0  10   6       10.31        9.05      2.26 o 
   1  10   6       61.58       61.85      6.68 o 
   2  10   6       13.43       16.56      4.18 o 
  -5  11   6       10.66        8.79      2.87 o 
  -4  11   6       53.78       59.15      5.58 o 
  -3  11   6        2.03        1.51      2.13 o 
  -2  11   6       45.45       47.88      3.87 o 
  -1  11   6        0.27       -0.39      1.42 o 
   0  11   6      108.34      110.32      6.82 o 
  -2 -11   7       55.19       57.99      6.12 o 
  -1 -11   7        1.82        1.31      1.56 o 
   0 -11   7       14.82        9.67      2.60 o 
  -5 -10   7        2.09        4.79      2.79 o 
  -4 -10   7        2.85        4.26      2.39 o 
  -3 -10   7       64.23       58.93      5.85 o 
  -2 -10   7       56.36       58.01      3.48 o 
  -1 -10   7       14.99       23.86      2.50 o 
   0 -10   7      158.77      175.75     10.04 o 
   1 -10   7       22.75       28.15      3.58 o 
   2 -10   7        3.48        3.76      2.46 o 
  -6  -9   7       19.84       16.63      3.86 o 
  -5  -9   7        0.54       -0.27      1.73 o 
  -4  -9   7        8.00        7.84      2.79 o 
  -3  -9   7       25.01       29.90      3.99 o 
  -2  -9   7       48.61       58.84      3.36 o 
  -1  -9   7       85.30       94.77      4.21 o 
   0  -9   7        8.32        8.76      1.63 o 
   1  -9   7       20.26       24.15      3.30 o 
   2  -9   7        4.13       -0.12      1.37 o 
   3  -9   7       34.72       35.94      4.79 o 
   4  -9   7       48.88       51.94      3.89 o 
  -7  -8   7        0.54       -0.13      2.00 o 
  -6  -8   7       22.41       23.68      4.26 o 
  -5  -8   7       35.71       38.59      3.92 o 
  -4  -8   7       20.68       23.41      2.79 o 
  -3  -8   7       28.29       30.26      2.16 o 
  -2  -8   7      468.88      438.59     19.52 o 
  -1  -8   7      121.75      128.08      4.69 o 
   0  -8   7        1.68        1.21      1.02 o 
   1  -8   7       66.52       77.13      8.31 o 
   2  -8   7       59.50       58.72      4.57 o 
   3  -8   7       44.06       53.33      2.77 o 
   4  -8   7        6.69        5.87      1.36 o 
   5  -8   7        2.39        2.33      1.30 o 
  -8  -7   7        7.35        7.85      3.06 o 
  -7  -7   7        0.57        2.00      1.86 o 
  -6  -7   7       89.97       89.91      5.45 o 
  -5  -7   7      142.05      148.77      5.76 o 
  -4  -7   7        3.84        0.77      0.80 o 
  -3  -7   7       68.77       58.89      2.76 o 
  -2  -7   7        5.43        6.56      1.24 o 
  -1  -7   7        0.31        0.24      0.80 o 
   0  -7   7        2.40        9.92      2.93 o 
   1  -7   7      421.08      432.41     10.29 o 
   2  -7   7       48.43       46.37      2.73 o 
   3  -7   7      120.83      119.30     10.13 o 
   4  -7   7       48.56       46.48      3.06 o 
   5  -7   7      104.46      112.82      5.10 o 
  -9  -6   7        0.29        0.40      2.00 o 
  -8  -6   7       97.69       87.66      7.18 o 
  -7  -6   7       69.20       76.37      4.66 o 
  -6  -6   7        4.36        3.30      1.32 o 
  -5  -6   7        6.32        5.38      1.10 o 
  -4  -6   7        3.74        3.99      0.94 o 
  -3  -6   7       11.66       10.98      1.64 o 
  -2  -6   7      126.68      128.63      4.89 o 
  -1  -6   7      134.73      138.83      4.45 o 
   0  -6   7       47.31       40.98      1.73 o 
   1  -6   7      366.88      370.59      8.66 o 
   2  -6   7        0.37       -0.05      0.73 o 
   3  -6   7       60.27       61.54      3.10 o 
   4  -6   7       84.91       95.90      4.16 o 
   5  -6   7       15.90       17.10      3.02 o 
   6  -6   7       56.79       55.45      3.95 o 
  -9  -5   7       49.50       58.93      6.25 o 
  -8  -5   7      119.88      123.17      8.51 o 
  -7  -5   7      146.38      142.84      5.91 o 
  -6  -5   7        0.05        0.61      0.68 o 
  -5  -5   7       40.09       29.49      2.44 o 
  -4  -5   7        3.98        5.39      1.32 o 
  -3  -5   7      317.61      293.69      7.09 o 
  -2  -5   7      230.00      203.83      4.85 o 
  -1  -5   7       20.59       19.89      1.14 o 
   0  -5   7      689.71      714.71     10.00 o 
   1  -5   7      154.26      152.00      3.80 o 
   2  -5   7      328.70      320.62     11.96 o 
   3  -5   7      111.28      105.13      4.07 o 
   4  -5   7       50.78       42.78      3.05 o 
   5  -5   7       13.19       18.26      2.70 o 
   6  -5   7        2.81        2.80      1.23 o 
 -10  -4   7       11.98        7.98      3.06 o 
  -9  -4   7        2.39        2.26      2.13 o 
  -8  -4   7       14.27       12.64      3.19 o 
  -7  -4   7       39.88       46.56      6.32 o 
  -6  -4   7       74.71       66.47      3.66 o 
  -5  -4   7       23.58       22.56      2.16 o 
  -4  -4   7        0.59       -0.65      0.54 o 
  -3  -4   7      102.17      100.96      4.20 o 
  -2  -4   7       59.35       53.25      1.57 o 
  -1  -4   7      670.63      658.50      8.51 o 
   0  -4   7      152.99      148.39      2.88 o 
   1  -4   7      286.19      273.24      5.42 o 
   2  -4   7      527.37      517.53     11.19 o 
   3  -4   7       18.73       16.81      1.77 o 
   4  -4   7       51.67       41.13      2.40 o 
   5  -4   7        0.64        0.16      0.88 o 
   6  -4   7        0.81        0.55      0.96 o 
 -10  -3   7        1.64        3.59      2.26 o 
  -9  -3   7        0.25        2.26      1.73 o 
  -8  -3   7       57.47       54.80      5.32 o 
  -7  -3   7       12.22        9.75      1.78 o 
  -6  -3   7        7.08       11.01      1.69 o 
  -5  -3   7      239.19      230.99      7.29 o 
  -4  -3   7       12.28       12.07      1.17 o 
  -3  -3   7       92.96       99.26      2.34 o 
  -2  -3   7        0.04       -0.29      0.31 o 
  -1  -3   7        8.09       10.68      0.78 o 
   0  -3   7        9.74       12.49      0.76 o 
   1  -3   7     1077.58     1037.24     13.95 o 
   2  -3   7      117.20      119.55      4.43 o 
   3  -3   7       75.70       72.12      3.78 o 
   4  -3   7       44.00       48.80      2.73 o 
   5  -3   7      178.69      183.58      5.28 o 
   6  -3   7       32.72       30.64      2.35 o 
   7  -3   7        1.65        2.48      1.18 o 
 -10  -2   7       27.94       23.01      4.26 o 
  -9  -2   7       30.20       33.65      4.52 o 
  -8  -2   7      167.17      174.91      9.44 o 
  -7  -2   7      138.69      124.90      5.31 o 
  -6  -2   7        3.07        0.40      0.83 o 
  -5  -2   7      369.09      377.45     10.77 o 
  -4  -2   7        0.17        0.63      0.42 o 
  -3  -2   7       52.62       54.88      1.58 o 
  -2  -2   7        7.51        8.46      0.68 o 
  -1  -2   7       67.79       60.57      1.63 o 
   0  -2   7      345.76      331.22      4.19 o 
   1  -2   7       72.84       66.42      2.04 o 
   2  -2   7      377.71      372.67      6.77 o 
   3  -2   7        0.05        0.13      0.74 o 
   4  -2   7       32.82       33.82      2.10 o 
   5  -2   7       17.18       19.58      1.82 o 
   6  -2   7        4.62        3.65      1.27 o 
   7  -2   7        0.35        0.77      1.04 o 
 -11  -1   7       23.74       23.94      4.52 o 
 -10  -1   7        1.41        1.73      2.00 o 
  -9  -1   7        9.85        7.05      2.66 o 
  -8  -1   7      183.11      179.70      9.71 o 
  -7  -1   7       97.27       89.89      4.33 o 
  -6  -1   7       16.93       16.79      1.56 o 
  -5  -1   7      124.93      122.71      3.32 o 
  -4  -1   7       82.71       74.72      2.01 o 
  -3  -1   7        0.23       -0.32      0.31 o 
  -2  -1   7       43.05       41.57      1.19 o 
  -1  -1   7       56.77       63.23      1.45 o 
   0  -1   7        1.34        1.97      0.44 o 
   1  -1   7       52.17       54.58      1.94 o 
   2  -1   7       58.68       59.84      2.79 o 
   3  -1   7     1313.57     1271.40     26.25 o 
   4  -1   7       39.98       41.30      2.28 o 
   5  -1   7       47.79       50.16      3.17 o 
   6  -1   7       21.18       17.42      1.82 o 
   7  -1   7        0.01        0.82      1.23 o 
 -11   0   7      107.03      108.27      8.25 o 
 -10   0   7       46.62       63.18      6.12 o 
  -9   0   7       40.77       42.56      4.79 o 
  -8   0   7       98.66       97.53      7.25 o 
  -7   0   7      151.77      143.86      5.78 o 
  -6   0   7      315.08      291.49      7.16 o 
  -5   0   7        7.27        4.59      0.80 o 
  -4   0   7      156.18      142.78      2.76 o 
  -3   0   7        9.63       13.17      0.63 o 
  -2   0   7       17.52       23.41      0.78 o 
  -1   0   7      319.27      317.08      4.16 o 
   0   0   7      130.68      139.78      2.50 o 
   1   0   7       48.43       42.57      1.60 o 
   2   0   7      188.91      177.92      4.42 o 
   3   0   7      888.09      827.39     16.16 o 
   4   0   7       16.79        9.80      1.31 o 
   5   0   7        0.75        1.22      0.87 o 
   6   0   7       22.61       28.05      2.62 o 
   7   0   7        0.14       -0.43      0.98 o 
 -11   1   7        6.16        9.18      3.33 o 
 -10   1   7        5.26        8.51      2.93 o 
  -9   1   7       22.15       17.00      4.32 o 
  -8   1   7       15.83       17.96      2.66 o 
  -7   1   7      215.71      200.49      7.21 o 
  -6   1   7       41.07       38.49      2.84 o 
  -5   1   7       73.51       71.98      2.19 o 
  -4   1   7        1.30        0.21      0.33 o 
  -3   1   7       15.02       13.28      0.64 o 
  -2   1   7        3.48        5.88      0.53 o 
  -1   1   7      258.13      249.44      3.53 o 
   0   1   7      338.02      335.56      4.43 o 
   1   1   7       22.19       21.72      1.46 o 
   2   1   7        2.79        2.91      0.81 o 
   3   1   7      363.11      352.49     11.02 o 
   4   1   7      189.43      181.17      4.83 o 
   5   1   7        2.76        1.06      1.40 o 
   6   1   7       23.37       20.40      2.37 o 
   7   1   7        5.75        4.60      1.56 o 
 -11   2   7        1.95       -0.40      2.13 o 
 -10   2   7      149.48      148.46     11.71 o 
  -9   2   7        3.72        2.19      1.50 o 
  -8   2   7        0.89        1.61      1.26 o 
  -7   2   7        7.83        7.60      1.06 o 
  -6   2   7        8.07        5.54      0.96 o 
  -5   2   7      406.30      368.46      5.73 o 
  -4   2   7     1460.80     1458.56     19.97 o 
  -3   2   7      901.12      933.30     10.13 o 
  -2   2   7       42.84       48.10      1.31 o 
  -1   2   7      139.34      143.53      2.47 o 
   0   2   7      263.49      252.48      3.65 o 
   1   2   7        7.25        6.94      0.92 o 
   2   2   7       11.54       13.37      1.28 o 
   3   2   7       81.21       86.72      3.01 o 
   4   2   7      134.05      140.52      5.10 o 
   5   2   7        4.00        1.82      1.31 o 
   6   2   7        2.47        4.43      1.74 o 
 -11   3   7       45.22       50.01      7.05 o 
 -10   3   7       15.02        9.44      3.46 o 
  -9   3   7        4.73        3.14      1.46 o 
  -8   3   7       17.90       16.40      1.78 o 
  -7   3   7        1.50        5.20      1.40 o 
  -6   3   7        2.18       -0.12      1.20 o 
  -5   3   7        8.85       12.19      1.29 o 
  -4   3   7      111.73      116.15      2.44 o 
  -3   3   7       46.83       44.93      1.51 o 
  -2   3   7      386.51      380.63      5.22 o 
  -1   3   7       33.76       33.39      1.17 o 
   0   3   7      258.79      256.62      4.38 o 
   1   3   7      132.55      128.12      3.36 o 
   2   3   7       12.34       11.91      1.24 o 
   3   3   7        0.99        0.63      0.91 o 
   4   3   7      201.28      207.19      6.55 o 
   5   3   7        0.66        2.74      1.50 o 
   6   3   7       21.33       23.78      3.06 o 
 -10   4   7        2.09       -0.67      2.26 o 
  -9   4   7        1.12        1.06      2.39 o 
  -8   4   7       28.48       27.71      2.34 o 
  -7   4   7        6.11       10.18      1.61 o 
  -6   4   7      156.28      140.71      9.91 o 
  -5   4   7      373.94      360.39     10.91 o 
  -4   4   7      202.60      202.70      4.25 o 
  -3   4   7     1438.87     1429.67     15.92 o 
  -2   4   7        1.20        1.50      0.50 o 
  -1   4   7      200.07      193.06      3.29 o 
   0   4   7        0.73        1.97      0.94 o 
   1   4   7       69.86       60.08      2.08 o 
   2   4   7      149.82      134.80      4.89 o 
   3   4   7        0.04       -0.07      0.93 o 
   4   4   7      116.91      110.74      5.49 o 
   5   4   7        3.25        3.59      1.69 o 
   6   4   7        1.36        2.51      1.64 o 
 -10   5   7       28.08       26.34      5.59 o 
  -9   5   7       20.34       16.76      4.39 o 
  -8   5   7       45.08       37.92      2.94 o 
  -7   5   7       88.26       88.55      4.35 o 
  -6   5   7       58.06       59.20      5.05 o 
  -5   5   7        1.48        1.75      1.13 o 
  -4   5   7        5.72        9.95      1.09 o 
  -3   5   7      459.12      458.79     11.68 o 
  -2   5   7       74.22       72.89      3.16 o 
  -1   5   7      404.86      406.71      7.42 o 
   0   5   7        1.28        0.59      0.90 o 
   1   5   7        2.60        4.11      1.02 o 
   2   5   7       16.67       12.09      1.82 o 
   3   5   7       11.30        8.12      1.69 o 
   4   5   7       22.67       18.26      2.63 o 
   5   5   7       94.86      105.45      7.12 o 
 -10   6   7       14.34       12.64      4.52 o 
  -9   6   7       13.39       11.57      3.99 o 
  -8   6   7        0.13       -1.20      1.60 o 
  -7   6   7        7.16        5.01      3.19 o 
  -6   6   7       19.71       21.56      4.52 o 
  -5   6   7        0.83        1.52      1.00 o 
  -4   6   7        9.01       12.08      1.40 o 
  -3   6   7      538.25      550.18      9.23 o 
  -2   6   7      327.19      319.33      7.88 o 
  -1   6   7      388.71      366.34      8.35 o 
   0   6   7      470.41      445.32     11.01 o 
   1   6   7        1.45        2.24      0.97 o 
   2   6   7        1.42        0.09      1.00 o 
   3   6   7        1.92        3.00      2.06 o 
   4   6   7       15.98       17.75      4.99 o 
   5   6   7      104.68      116.23      6.98 o 
  -9   7   7       29.53       25.80      5.59 o 
  -8   7   7       34.14       28.47      5.72 o 
  -7   7   7       85.01       87.24      4.77 o 
  -6   7   7      126.04      132.78      5.83 o 
  -5   7   7        0.01        1.17      1.04 o 
  -4   7   7        4.56        2.14      1.10 o 
  -3   7   7        2.58        1.24      1.40 o 
  -2   7   7        5.53        7.07      2.39 o 
  -1   7   7       23.83       26.34      3.06 o 
   0   7   7        4.31        6.13      1.29 o 
   1   7   7       51.31       49.11      2.78 o 
   2   7   7        3.07        1.59      1.28 o 
   3   7   7       41.27       39.55      3.76 o 
   4   7   7        8.21       10.69      3.06 o 
  -9   8   7       27.63       31.66      6.38 o 
  -8   8   7       31.28       30.59      6.25 o 
  -7   8   7       45.09       40.44      6.52 o 
  -6   8   7       38.84       43.10      4.99 o 
  -5   8   7      206.33      208.98      6.57 o 
  -4   8   7       11.08       11.07      2.03 o 
  -3   8   7       99.58      105.75      6.11 o 
  -2   8   7      621.43      624.32     17.87 o 
  -1   8   7       69.54       67.19      4.84 o 
   0   8   7       29.32       29.89      2.63 o 
   1   8   7       11.56       10.31      1.64 o 
   2   8   7        4.88        1.05      1.60 o 
   3   8   7        0.12       -0.54      1.59 o 
  -8   9   7       35.14       23.53      2.94 o 
  -7   9   7        1.10       -1.73      2.26 o 
  -6   9   7       34.60       37.80      3.39 o 
  -5   9   7        0.72        0.93      1.85 o 
  -4   9   7      205.12      206.38      9.31 o 
  -3   9   7        0.33        0.96      1.69 o 
  -2   9   7       92.86       99.55      6.02 o 
  -1   9   7       21.21       24.61      2.67 o 
   0   9   7        0.39        0.85      1.27 o 
   1   9   7       50.95       57.14      3.68 o 
   2   9   7       76.31       86.31      5.62 o 
  -6  10   7       26.51       38.57      6.52 o 
  -5  10   7        5.24        7.85      2.82 o 
  -4  10   7       13.69       16.56      3.48 o 
  -3  10   7        0.12        1.36      1.89 o 
  -2  10   7       12.97       15.87      3.24 o 
  -1  10   7       31.09       32.54      4.24 o 
   0  10   7        2.58        1.57      1.50 o 
  -3 -10   8       12.86       12.42      2.21 o 
  -2 -10   8        0.95        2.33      1.41 o 
  -1 -10   8       54.97       61.05      5.85 o 
   0 -10   8       32.85       31.43      4.26 o 
   1 -10   8       70.67       89.27      9.58 o 
  -5  -9   8       27.25       26.74      4.52 o 
  -4  -9   8       17.03       16.34      4.86 o 
  -3  -9   8        3.91        6.68      1.69 o 
  -2  -9   8        1.72        3.32      1.46 o 
  -1  -9   8       76.67       75.29      6.25 o 
   0  -9   8       76.00       88.80     11.84 o 
   1  -9   8        2.92        2.87      1.83 o 
   2  -9   8        0.10       -0.39      1.69 o 
  -7  -8   8       33.24       30.33      4.92 o 
  -6  -8   8        4.51        5.19      2.26 o 
  -5  -8   8       49.81       44.96      3.50 o 
  -4  -8   8       12.73       16.59      2.27 o 
  -3  -8   8       11.64       15.36      2.16 o 
  -2  -8   8       12.61       12.91      2.02 o 
  -1  -8   8        0.13        1.59      1.04 o 
   0  -8   8       58.41       55.10      4.22 o 
   1  -8   8        6.32        5.05      1.99 o 
   2  -8   8       65.78       66.69     12.37 o 
   3  -8   8        4.99        3.93      2.08 o 
  -8  -7   8        0.00       -1.46      1.46 o 
  -7  -7   8       69.01       81.94      7.18 o 
  -6  -7   8        2.01        0.85      1.40 o 
  -5  -7   8       28.60       34.85      3.01 o 
  -4  -7   8      157.87      150.13      6.06 o 
  -3  -7   8       67.92       71.97      3.90 o 
  -2  -7   8       13.33       15.13      2.02 o 
  -1  -7   8       54.60       55.55      2.99 o 
   0  -7   8       26.96       29.36      5.19 o 
   1  -7   8       11.38       11.84      2.34 o 
   2  -7   8       12.55       12.50      1.72 o 
   3  -7   8        2.02        1.58      1.13 o 
   4  -7   8        1.93        1.02      1.13 o 
  -8  -6   8       13.24       14.88      2.53 o 
  -7  -6   8      186.93      186.35      8.58 o 
  -6  -6   8        9.63       15.30      2.16 o 
  -5  -6   8      135.78      117.31      5.17 o 
  -4  -6   8      160.00      146.68      5.74 o 
  -3  -6   8       11.82       10.19      1.69 o 
  -2  -6   8        7.75        8.54      3.06 o 
  -1  -6   8       82.62       88.83      3.57 o 
   0  -6   8       87.47       80.39      4.60 o 
   1  -6   8      246.55      247.22     12.40 o 
   2  -6   8       10.41       11.65      1.84 o 
   3  -6   8       61.01       62.32      3.32 o 
   4  -6   8        0.93       -0.72      0.92 o 
   5  -6   8       23.37       24.06      2.53 o 
  -9  -5   8        9.77        4.79      2.66 o 
  -8  -5   8        0.38       -1.27      1.08 o 
  -7  -5   8       33.13       33.80      3.05 o 
  -6  -5   8       78.12       79.05      5.59 o 
  -5  -5   8        9.53        7.87      1.59 o 
  -4  -5   8        1.82        2.93      1.60 o 
  -3  -5   8        1.71        1.66      0.94 o 
  -2  -5   8      110.97      103.79      3.67 o 
  -1  -5   8      293.43      297.95      7.03 o 
   0  -5   8       34.40       37.19      2.04 o 
   1  -5   8      272.76      279.91      7.29 o 
   2  -5   8      171.33      176.16      8.08 o 
   3  -5   8       96.45      104.12      4.24 o 
   4  -5   8       75.36       70.97      3.68 o 
   5  -5   8        3.02        1.79      1.22 o 
  -9  -4   8      130.99      126.63      8.78 o 
  -8  -4   8       28.40       30.48      3.05 o 
  -7  -4   8       35.61       35.41      3.39 o 
  -6  -4   8      178.81      156.82      6.16 o 
  -5  -4   8       91.97       94.51      4.47 o 
  -4  -4   8      214.61      185.08      6.40 o 
  -3  -4   8       84.61       90.88      3.38 o 
  -2  -4   8        0.26        0.10      0.53 o 
  -1  -4   8       54.14       55.45      2.00 o 
   0  -4   8        3.27        2.99      0.84 o 
   1  -4   8      228.23      230.07      6.83 o 
   2  -4   8       13.01        8.69      1.41 o 
   3  -4   8       65.06       66.89      3.39 o 
   4  -4   8       62.45       64.35      3.06 o 
   5  -4   8       46.11       47.32      3.61 o 
   6  -4   8       58.73       63.74      3.38 o 
 -10  -3   8       22.31       25.01      4.52 o 
  -9  -3   8       20.32       20.35      3.86 o 
  -8  -3   8       23.66       20.22      3.59 o 
  -7  -3   8       17.30       17.47      2.86 o 
  -6  -3   8       29.82       30.58      2.73 o 
  -5  -3   8       54.55       52.29      8.85 o 
  -4  -3   8      175.53      171.97      7.52 o 
  -3  -3   8      251.03      237.86      5.07 o 
  -2  -3   8      288.90      273.08      5.08 o 
  -1  -3   8       27.45       26.14      1.21 o 
   0  -3   8      458.69      453.09      8.76 o 
   1  -3   8      536.75      534.93      9.03 o 
   2  -3   8      484.43      480.00      9.44 o 
   3  -3   8       32.73       38.51      2.46 o 
   4  -3   8        3.09        2.80      1.40 o 
   5  -3   8        9.60       12.47      1.65 o 
   6  -3   8       44.78       54.47      3.65 o 
 -10  -2   8        3.61        6.12      2.66 o 
  -9  -2   8        3.36        0.93      1.86 o 
  -8  -2   8        1.43       -1.33      1.06 o 
  -7  -2   8        0.07        0.47      0.94 o 
  -6  -2   8      281.18      297.67      9.03 o 
  -5  -2   8       18.40       17.90      1.57 o 
  -4  -2   8       53.22       58.73      2.42 o 
  -3  -2   8       20.01       18.95      1.34 o 
  -2  -2   8       27.76       30.48      2.03 o 
  -1  -2   8       48.09       42.83      1.34 o 
   0  -2   8       32.78       38.10      2.13 o 
   1  -2   8       98.56       97.27      3.04 o 
   2  -2   8      147.18      137.14      4.04 o 
   3  -2   8      130.65      126.79      4.02 o 
   4  -2   8       94.59       91.59      6.16 o 
   5  -2   8       15.09       12.20      1.67 o 
   6  -2   8       64.93       71.82      3.49 o 
 -10  -1   8       68.08       64.91      6.52 o 
  -9  -1   8       17.47       17.42      3.72 o 
  -8  -1   8       12.91       12.64      3.06 o 
  -7  -1   8      168.03      155.62      6.25 o 
  -6  -1   8        4.84        5.52      1.55 o 
  -5  -1   8      377.33      366.38      8.32 o 
  -4  -1   8       50.60       55.73      2.16 o 
  -3  -1   8        2.77        1.30      0.52 o 
  -2  -1   8      208.40      203.67      3.08 o 
  -1  -1   8      281.89      265.75      3.66 o 
   0  -1   8       12.88       14.09      1.10 o 
   1  -1   8        1.91        1.06      0.66 o 
   2  -1   8        9.93       13.56      1.38 o 
   3  -1   8       68.23       67.05      3.72 o 
   4  -1   8       64.31       62.90      2.92 o 
   5  -1   8       14.68       17.88      1.81 o 
   6  -1   8       14.06       12.17      1.94 o 
 -10   0   8      123.76      117.72      8.38 o 
  -9   0   8       11.08        9.71      2.93 o 
  -8   0   8        3.58        8.72      1.85 o 
  -7   0   8        1.87        2.44      1.25 o 
  -6   0   8        7.18        8.03      1.30 o 
  -5   0   8      902.81      922.04     17.37 o 
  -4   0   8      123.45      123.40      2.72 o 
  -3   0   8       47.90       47.62      1.53 o 
  -2   0   8       29.12       26.24      0.90 o 
  -1   0   8      137.77      130.20      2.25 o 
   0   0   8      258.76      258.16      4.71 o 
   1   0   8      180.35      185.60      4.21 o 
   2   0   8      109.19      104.17      4.49 o 
   3   0   8        7.22        4.96      1.07 o 
   4   0   8       44.80       47.11      2.55 o 
   5   0   8       48.87       53.39      2.79 o 
   6   0   8        0.04        0.09      0.99 o 
 -11   1   8        4.14        3.19      2.66 o 
 -10   1   8       51.18       43.89      5.45 o 
  -9   1   8       79.22       86.62      6.38 o 
  -8   1   8       11.27       11.64      2.33 o 
  -7   1   8       48.20       45.78      6.72 o 
  -6   1   8        0.65        0.26      0.74 o 
  -5   1   8        0.05       -0.37      0.60 o 
  -4   1   8      181.56      179.82      3.50 o 
  -3   1   8       21.60       20.48      1.15 o 
  -2   1   8       38.67       37.84      1.24 o 
  -1   1   8      153.28      138.17      2.51 o 
   0   1   8      527.99      531.92      8.19 o 
   1   1   8      483.71      447.94      7.95 o 
   2   1   8        5.39        3.86      1.13 o 
   3   1   8       15.20       19.74      2.20 o 
   4   1   8       55.13       56.65      5.05 o 
   5   1   8       13.55       17.29      2.26 o 
   6   1   8        4.34        4.47      1.62 o 
 -10   2   8       27.56       21.27      3.14 o 
  -9   2   8       96.92       94.61      5.43 o 
  -8   2   8       14.79       19.31      2.22 o 
  -7   2   8        3.79        3.62      0.92 o 
  -6   2   8       21.03       17.91      1.55 o 
  -5   2   8      142.29      134.39      4.20 o 
  -4   2   8      383.44      353.79      6.24 o 
  -3   2   8     1140.40     1122.93     14.64 o 
  -2   2   8      223.28      216.50      3.37 o 
  -1   2   8        0.51       -0.42      0.39 o 
   0   2   8      149.08      124.06      3.06 o 
   1   2   8      145.71      137.18      7.18 o 
   2   2   8       13.20       18.12      1.55 o 
   3   2   8       13.25       10.16      1.66 o 
   4   2   8       11.16        8.50      1.97 o 
   5   2   8        2.27        1.50      1.47 o 
 -10   3   8        0.16        0.00      2.39 o 
  -9   3   8       46.02       39.24      5.85 o 
  -8   3   8        2.33        3.18      1.46 o 
  -7   3   8        0.01       -0.58      0.86 o 
  -6   3   8      179.99      176.14      9.44 o 
  -5   3   8       31.52       30.76      5.92 o 
  -4   3   8      107.17      112.75      3.97 o 
  -3   3   8       16.68       18.69      1.34 o 
  -2   3   8      215.85      216.86      3.61 o 
  -1   3   8      271.70      271.65      5.12 o 
   0   3   8      126.59      125.83      3.15 o 
   1   3   8      166.38      173.27      4.62 o 
   2   3   8       14.84       11.21      1.71 o 
   3   3   8       10.25       13.27      2.34 o 
   4   3   8        6.90        8.30      3.26 o 
   5   3   8       29.24       27.44      3.19 o 
 -10   4   8        1.36        5.99      3.33 o 
  -9   4   8        2.20        1.20      2.53 o 
  -8   4   8        1.26        2.02      1.13 o 
  -7   4   8        4.41        4.66      2.86 o 
  -6   4   8      322.41      325.50      9.68 o 
  -5   4   8       74.74       68.61      3.74 o 
  -4   4   8      866.18      832.16     26.84 o 
  -3   4   8        1.25        0.71      0.72 o 
  -2   4   8      638.36      632.20     10.07 o 
  -1   4   8       39.46       42.36      2.00 o 
   0   4   8       28.47       26.80      1.78 o 
   1   4   8       12.34       11.61      1.72 o 
   2   4   8       42.98       49.61      3.14 o 
   3   4   8        6.33       10.08      2.52 o 
   4   4   8       22.82       29.38      4.26 o 
   5   4   8       35.99       40.03      3.81 o 
 -10   5   8        3.18        0.80      2.93 o 
  -9   5   8        0.01       -0.53      2.13 o 
  -8   5   8       59.27       57.60      7.05 o 
  -7   5   8        1.59        1.13      1.18 o 
  -6   5   8        3.84        2.89      1.18 o 
  -5   5   8       57.56       55.67      3.52 o 
  -4   5   8       46.28       47.37      7.05 o 
  -3   5   8        4.81        5.30      1.08 o 
  -2   5   8       17.55       19.93      1.77 o 
  -1   5   8       42.34       44.45      2.08 o 
   0   5   8        0.04        0.25      0.99 o 
   1   5   8       69.44       63.51      3.56 o 
   2   5   8       12.15       12.18      1.90 o 
   3   5   8        6.18        3.56      1.66 o 
   4   5   8        3.12        1.19      1.80 o 
  -9   6   8       20.06       25.67      5.59 o 
  -8   6   8      185.12      142.33     11.04 o 
  -7   6   8       43.05       44.00      6.98 o 
  -6   6   8        1.22        0.34      1.12 o 
  -5   6   8      265.54      249.71      8.50 o 
  -4   6   8        4.32        4.79      1.45 o 
  -3   6   8      392.07      397.74      9.39 o 
  -2   6   8        5.08        3.10      1.60 o 
  -1   6   8        4.15        5.28      1.72 o 
   0   6   8       10.15        5.43      1.51 o 
   1   6   8       19.00       19.40      2.32 o 
   2   6   8       14.03       10.29      2.74 o 
   3   6   8       55.20       64.59      4.65 o 
   4   6   8        1.06        1.27      1.69 o 
  -9   7   8       20.00       37.11      6.78 o 
  -8   7   8        1.13        1.46      3.06 o 
  -7   7   8        0.41        1.86      2.39 o 
  -6   7   8       73.88       75.41      4.43 o 
  -5   7   8      192.72      193.90      7.31 o 
  -4   7   8       13.27       13.30      2.91 o 
  -3   7   8       32.24       32.92      3.38 o 
  -2   7   8       65.61       62.09      4.54 o 
  -1   7   8       12.55       11.47      2.39 o 
   0   7   8       40.40       44.80      3.05 o 
   1   7   8       13.26       10.85      2.35 o 
   2   7   8       33.98       32.75      5.32 o 
   3   7   8       23.71       27.75      3.66 o 
  -8   8   8       38.92       33.79      6.38 o 
  -7   8   8       63.49       57.60      7.58 o 
  -6   8   8       24.03       29.26      3.02 o 
  -5   8   8       39.13       41.25      7.91 o 
  -4   8   8       15.34       17.12      3.72 o 
  -3   8   8       95.52       89.54      5.55 o 
  -2   8   8        0.19        1.05      1.64 o 
  -1   8   8       53.99       53.64      8.25 o 
   0   8   8       36.48       44.38      4.07 o 
   1   8   8        3.39        2.60      1.82 o 
   2   8   8       26.41       33.96      3.81 o 
  -7   9   8       11.90       13.70      4.52 o 
  -6   9   8        5.01        5.99      3.06 o 
  -5   9   8       15.39       16.36      4.39 o 
  -4   9   8       65.75       78.70      5.78 o 
  -3   9   8        9.12        9.94      2.59 o 
  -2   9   8       21.36       19.93      3.22 o 
  -1   9   8       25.56       27.62      2.84 o 
   0   9   8        8.92       10.15      2.06 o 
  -5  10   8      201.78      199.79     13.97 o 
  -4  10   8      109.78      117.86      7.28 o 
  -3  10   8        0.67        0.52      2.79 o 
  -2  10   8        9.73        8.81      2.82 o 
  -4  -9   9       45.79       46.12      3.76 o 
  -3  -9   9       39.10       50.67      3.86 o 
  -2  -9   9        8.28       10.64      3.06 o 
  -1  -9   9        0.28       -0.93      1.73 o 
   0  -9   9       12.61       13.43      3.46 o 
  -6  -8   9       66.61       58.08      4.18 o 
  -5  -8   9        0.78        1.23      1.36 o 
  -4  -8   9       19.26       25.79      4.12 o 
  -3  -8   9       32.06       31.87      3.01 o 
  -2  -8   9       46.17       48.95      5.05 o 
  -1  -8   9       13.96       14.90      3.33 o 
   0  -8   9        0.58        1.06      1.73 o 
   1  -8   9      143.04      146.26     12.30 o 
   2  -8   9        0.52        0.18      1.57 o 
  -7  -7   9        6.64        5.23      1.82 o 
  -6  -7   9       64.16       69.15      4.46 o 
  -5  -7   9        1.28        0.08      1.12 o 
  -4  -7   9       31.06       29.76      2.82 o 
  -3  -7   9       85.60       91.84      6.98 o 
  -2  -7   9        7.62        8.40      1.74 o 
  -1  -7   9       14.11       23.41      3.72 o 
   0  -7   9       26.54       22.91      3.05 o 
   1  -7   9       23.81       29.29      9.24 o 
   2  -7   9        1.15       -0.06      1.47 o 
   3  -7   9        0.15        1.27      1.20 o 
  -8  -6   9        0.17        0.71      1.34 o 
  -7  -6   9       13.54        8.09      1.97 o 
  -6  -6   9       56.33       64.99      4.22 o 
  -5  -6   9       86.34       89.96      4.66 o 
  -4  -6   9        2.37        0.18      0.98 o 
  -3  -6   9        2.29        6.06      1.46 o 
  -2  -6   9        3.45        3.35      1.18 o 
  -1  -6   9        1.66        4.52      2.00 o 
   0  -6   9        0.93        1.80      1.43 o 
   1  -6   9       32.82       38.01      4.44 o 
   2  -6   9       48.25       48.36      3.00 o 
   3  -6   9        1.86        0.97      0.99 o 
   4  -6   9       79.56       82.82      4.38 o 
  -8  -5   9        1.55        2.66      1.50 o 
  -7  -5   9        6.02       10.16      2.11 o 
  -6  -5   9      346.83      323.44     10.25 o 
  -5  -5   9       19.76       17.95      3.86 o 
  -4  -5   9       18.89       23.34      4.39 o 
  -3  -5   9       11.54       13.48      3.79 o 
  -2  -5   9       16.19       17.99      2.02 o 
  -1  -5   9       14.56       14.10      2.93 o 
   0  -5   9       60.42       62.72      4.40 o 
   1  -5   9        1.60        1.09      0.89 o 
   2  -5   9       29.58       26.49      2.29 o 
   3  -5   9        0.91       -0.07      0.99 o 
   4  -5   9       63.26       78.07      4.07 o 
  -9  -4   9       22.30       22.75      4.26 o 
  -8  -4   9        0.71       -1.26      1.13 o 
  -7  -4   9       15.04       15.69      2.35 o 
  -6  -4   9       41.67       34.90      3.01 o 
  -5  -4   9        2.37        0.86      1.03 o 
  -4  -4   9        4.56        3.66      1.22 o 
  -3  -4   9      439.21      434.64     11.64 o 
  -2  -4   9      397.38      403.29      8.65 o 
  -1  -4   9       99.70      104.38      4.54 o 
   0  -4   9       11.81       10.01      1.44 o 
   1  -4   9       38.44       36.46      3.33 o 
   2  -4   9       99.33       92.00      3.90 o 
   3  -4   9        1.39        0.04      0.97 o 
   4  -4   9       26.97       31.71      2.66 o 
  -9  -3   9       52.17       54.80      5.99 o 
  -8  -3   9       71.92       71.85      4.56 o 
  -7  -3   9        4.83        4.70      1.53 o 
  -6  -3   9       14.89       19.56      2.73 o 
  -5  -3   9      163.31      165.15      6.21 o 
  -4  -3   9      121.48      120.28     11.77 o 
  -3  -3   9       47.44       44.42      2.05 o 
  -2  -3   9        0.06        0.34      0.68 o 
  -1  -3   9       26.47       26.76      4.79 o 
   0  -3   9        0.68        3.72      1.05 o 
   1  -3   9       36.88       42.24      2.44 o 
   2  -3   9      147.72      153.84      4.61 o 
   3  -3   9        0.06       -0.29      0.77 o 
   4  -3   9        4.30        3.58      1.12 o 
   5  -3   9       55.43       57.06      3.19 o 
 -10  -2   9       11.44        4.39      2.53 o 
  -9  -2   9       16.11       14.23      3.59 o 
  -8  -2   9        5.74        4.32      1.53 o 
  -7  -2   9       42.43       39.79      5.45 o 
  -6  -2   9        5.51        3.92      2.46 o 
  -5  -2   9      280.08      275.10      8.64 o 
  -4  -2   9      463.79      458.09      9.78 o 
  -3  -2   9      128.23      127.79      4.57 o 
  -2  -2   9      886.80      848.04     13.59 o 
  -1  -2   9      511.73      530.55      9.99 o 
   0  -2   9       43.69       43.68      2.89 o 
   1  -2   9        4.28        5.72      1.13 o 
   2  -2   9        7.25        8.41      1.27 o 
   3  -2   9        0.69        0.89      0.82 o 
   4  -2   9       14.88       18.00      1.83 o 
   5  -2   9       78.31       91.37      5.39 o 
 -10  -1   9        0.81       -1.06      1.60 o 
  -9  -1   9        3.82        2.66      2.00 o 
  -8  -1   9      105.99       93.11      7.05 o 
  -7  -1   9       14.47       13.25      2.11 o 
  -6  -1   9        3.87        3.90      1.58 o 
  -5  -1   9       42.24       37.96      4.06 o 
  -4  -1   9       34.16       28.61      2.23 o 
  -3  -1   9      241.86      242.66      4.68 o 
  -2  -1   9      293.15      288.67      5.25 o 
  -1  -1   9      188.08      196.88      4.50 o 
   0  -1   9      176.41      156.15      3.57 o 
   1  -1   9        5.69        6.23      1.11 o 
   2  -1   9       77.24       75.05      3.00 o 
   3  -1   9        8.94        4.63      1.14 o 
   4  -1   9       13.10       12.22      1.79 o 
   5  -1   9       15.81       16.34      1.92 o 
 -10   0   9        1.98       -0.27      1.73 o 
  -9   0   9      129.83      132.62      8.65 o 
  -8   0   9       37.50       42.96      4.92 o 
  -7   0   9       18.86       19.19      2.01 o 
  -6   0   9      371.94      364.89      8.72 o 
  -5   0   9      143.02      134.78      3.71 o 
  -4   0   9      363.10      360.36      6.31 o 
  -3   0   9      351.22      321.00      5.31 o 
  -2   0   9        0.10       -0.58      0.54 o 
  -1   0   9      193.37      176.57      3.73 o 
   0   0   9       26.19       18.12      1.28 o 
   1   0   9      190.12      166.33      4.14 o 
   2   0   9       79.82       80.93      2.85 o 
   3   0   9       31.62       37.12      2.26 o 
   4   0   9        5.59        5.49      1.28 o 
   5   0   9       12.24       15.57      3.29 o 
 -10   1   9        0.76        0.93      2.00 o 
  -9   1   9       43.68       32.32      4.79 o 
  -8   1   9       92.46       91.59      9.51 o 
  -7   1   9      327.42      309.73      7.59 o 
  -6   1   9       56.58       58.28      2.42 o 
  -5   1   9        1.00        0.73      0.67 o 
  -4   1   9      161.23      156.56      3.66 o 
  -3   1   9       46.43       45.23      3.23 o 
  -2   1   9       20.37       24.17      1.90 o 
  -1   1   9       74.24       83.55      2.99 o 
   0   1   9        0.05       -0.80      0.56 o 
   1   1   9        1.02        5.34      1.06 o 
   2   1   9       25.21       29.26      1.99 o 
   3   1   9       74.96       78.75      3.42 o 
   4   1   9        6.19        8.48      1.79 o 
   5   1   9       22.73       26.79      4.00 o 
 -10   2   9        1.23        2.00      2.26 o 
  -9   2   9        2.54        3.65      2.13 o 
  -8   2   9       17.69       18.71      1.82 o 
  -7   2   9        6.07        9.88      1.38 o 
  -6   2   9        0.00       -0.39      0.68 o 
  -5   2   9      400.85      370.32      8.56 o 
  -4   2   9       37.84       42.05      2.12 o 
  -3   2   9        3.80        3.21      0.74 o 
  -2   2   9      244.41      246.13      5.54 o 
  -1   2   9      608.24      544.57      9.33 o 
   0   2   9       62.85       62.01      2.85 o 
   1   2   9        2.18       -0.03      0.98 o 
   2   2   9       48.09       44.25      4.37 o 
   3   2   9       64.47       80.85      7.91 o 
   4   2   9       12.88       14.07      2.52 o 
 -10   3   9       24.09       23.14      5.32 o 
  -9   3   9       23.28       27.80      5.32 o 
  -8   3   9       52.10       69.83      7.18 o 
  -7   3   9       69.63       64.55      8.05 o 
  -6   3   9       21.66       15.63      2.01 o 
  -5   3   9      136.41      146.92      4.72 o 
  -4   3   9        0.02        0.94      0.79 o 
  -3   3   9        5.51        4.29      0.91 o 
  -2   3   9       26.52       29.55      2.75 o 
  -1   3   9      141.41      144.26      3.81 o 
   0   3   9       13.94       23.27      1.72 o 
   1   3   9       18.01       15.21      1.53 o 
   2   3   9        5.01        3.78      1.35 o 
   3   3   9        2.05        2.16      1.46 o 
   4   3   9       18.58       20.35      2.92 o 
 -10   4   9       31.81       30.46      5.99 o 
  -9   4   9        0.16        0.53      2.53 o 
  -8   4   9       15.00       22.35      4.79 o 
  -7   4   9       47.08       52.02      3.42 o 
  -6   4   9        9.70       12.90      2.03 o 
  -5   4   9      149.21      152.97      6.10 o 
  -4   4   9       45.63       52.52      2.75 o 
  -3   4   9      463.13      465.22      8.96 o 
  -2   4   9        4.05        5.83      1.22 o 
  -1   4   9       65.44       60.58      2.93 o 
   0   4   9       81.86       74.22      3.72 o 
   1   4   9        0.01       -1.10      0.97 o 
   2   4   9        4.66        8.36      1.76 o 
   3   4   9       63.30       70.01     14.03 o 
   4   4   9       51.47       62.32      4.56 o 
  -9   5   9        0.24        1.73      2.93 o 
  -8   5   9       91.27       92.98      8.91 o 
  -7   5   9      272.03      287.89      9.59 o 
  -6   5   9       47.04       40.72      6.52 o 
  -5   5   9      100.50       99.87     10.84 o 
  -4   5   9       98.36       95.73      4.69 o 
  -3   5   9       31.18       29.26      4.66 o 
  -2   5   9        0.54        1.67      0.96 o 
  -1   5   9        0.22        0.03      1.21 o 
   0   5   9      102.87      104.79      5.34 o 
   1   5   9        0.04        0.81      1.10 o 
   2   5   9       25.05       22.53      2.96 o 
   3   5   9       17.65       18.05      3.06 o 
  -9   6   9       14.65       20.75      5.45 o 
  -8   6   9        8.74        6.25      3.19 o 
  -7   6   9       97.32      108.94      9.58 o 
  -6   6   9      144.71      145.34      7.25 o 
  -5   6   9        0.69        1.78      2.39 o 
  -4   6   9       51.50       58.80      5.25 o 
  -3   6   9       50.80       37.24      5.45 o 
  -2   6   9       42.32       39.98      5.12 o 
  -1   6   9        0.26        2.46      1.50 o 
   0   6   9       18.75       18.70      2.71 o 
   1   6   9        2.88        2.09      3.13 o 
   2   6   9        7.47        3.92      1.88 o 
  -8   7   9        0.63        2.79      2.93 o 
  -7   7   9       83.31       90.05      9.05 o 
  -6   7   9       47.40       47.39      7.45 o 
  -5   7   9        0.71       -0.67      1.15 o 
  -4   7   9        5.55        6.78      2.79 o 
  -3   7   9        7.08       -1.33      1.86 o 
  -2   7   9        3.64        4.21      1.83 o 
  -1   7   9       11.94       15.16      2.67 o 
   0   7   9       12.91       11.90      2.59 o 
   1   7   9       51.73       45.94      7.18 o 
  -7   8   9       72.97       75.69      8.65 o 
  -6   8   9       86.83       84.73      9.05 o 
  -5   8   9       41.77       38.04      6.12 o 
  -4   8   9       18.21       15.43      4.26 o 
  -3   8   9        4.44        4.66      2.93 o 
  -2   8   9       29.44       34.23      3.75 o 
  -1   8   9        0.00        1.31      1.69 o 
   0   8   9        9.44        7.51      2.40 o 
  -5   9   9       31.49       37.24      6.38 o 
  -4   9   9       52.73       46.82      6.65 o 
  -3   9   9       14.58       18.39      3.24 o 
  -2   9   9       10.16       12.91      3.99 o 
  -4  -8  10       52.11       60.11      4.18 o 
  -3  -8  10        0.16        1.20      2.00 o 
  -2  -8  10        3.95        4.26      2.26 o 
  -1  -8  10        4.05        5.05      2.66 o 
   0  -8  10        2.88        2.93      2.13 o 
  -6  -7  10       56.97       61.67      9.51 o 
  -5  -7  10       16.38       15.95      2.49 o 
  -4  -7  10       40.64       41.30      8.58 o 
  -3  -7  10        0.05       -1.20      1.60 o 
  -2  -7  10       10.46        5.05      2.53 o 
  -1  -7  10       51.04       57.46      5.85 o 
   0  -7  10       47.42       54.54      5.72 o 
   1  -7  10       13.62       17.42      3.72 o 
  -7  -6  10        0.00        0.16      1.40 o 
  -6  -6  10       16.11       18.74      3.52 o 
  -5  -6  10       65.92       66.13      6.58 o 
  -4  -6  10      176.64      180.16      7.05 o 
  -3  -6  10        1.65        0.53      1.60 o 
  -2  -6  10        1.60        3.33      2.00 o 
  -1  -6  10        9.69       13.57      3.19 o 
   0  -6  10        6.96        6.78      2.53 o 
   1  -6  10        1.22        1.73      1.86 o 
   2  -6  10       67.70       76.04      5.57 o 
  -8  -5  10        0.04        1.97      1.80 o 
  -7  -5  10        5.66        3.61      1.57 o 
  -6  -5  10       12.89       12.22      2.25 o 
  -5  -5  10       43.53       41.45      3.34 o 
  -4  -5  10        5.02        4.63      1.53 o 
  -3  -5  10       61.44       61.22      6.98 o 
  -2  -5  10        0.89        1.86      1.86 o 
  -1  -5  10       24.27       24.21      3.72 o 
   0  -5  10       73.76       80.61      6.38 o 
   1  -5  10        4.09        4.33      1.33 o 
   2  -5  10       15.40       14.44      2.00 o 
   3  -5  10       10.18       13.03      2.01 o 
  -8  -4  10       76.97       63.60      4.46 o 
  -7  -4  10        2.89        1.91      1.31 o 
  -6  -4  10       29.47       27.15      2.82 o 
  -5  -4  10       33.58       32.42      3.66 o 
  -4  -4  10       26.00       34.49      2.90 o 
  -3  -4  10      102.72      115.01     10.71 o 
  -2  -4  10       28.21       21.15      3.46 o 
  -1  -4  10       18.67       21.43      3.92 o 
   0  -4  10       43.43       41.83      3.14 o 
   1  -4  10       20.26       21.80      2.44 o 
   2  -4  10       26.78       34.58      3.01 o 
   3  -4  10       28.89       29.63      2.62 o 
  -9  -3  10        1.65        1.60      2.00 o 
  -8  -3  10       16.71       13.21      2.40 o 
  -7  -3  10       57.74       55.68      4.00 o 
  -6  -3  10        1.86       -0.27      1.02 o 
  -5  -3  10       39.13       35.69      3.01 o 
  -4  -3  10      169.29      161.22      6.15 o 
  -3  -3  10       91.54       96.74      4.43 o 
  -2  -3  10        4.34        4.06      1.41 o 
  -1  -3  10       28.55       27.71      2.53 o 
   0  -3  10       72.40       69.36      3.90 o 
   1  -3  10        6.75        4.08      1.27 o 
   2  -3  10       65.41       75.65      3.27 o 
   3  -3  10        1.60        0.59      1.23 o 
   4  -3  10        0.79       -0.40      1.04 o 
  -9  -2  10       28.01       25.94      4.52 o 
  -8  -2  10        9.25        7.11      2.06 o 
  -7  -2  10        3.38        1.73      1.40 o 
  -6  -2  10       71.49       63.92      4.09 o 
  -5  -2  10       34.97       29.79      2.99 o 
  -4  -2  10        4.37        4.99      1.15 o 
  -3  -2  10      129.79      131.50      3.61 o 
  -2  -2  10        0.80        2.93      1.25 o 
  -1  -2  10      275.58      259.09      8.37 o 
   0  -2  10       74.94       73.75      4.00 o 
   1  -2  10       20.73       21.67      1.84 o 
   2  -2  10        0.88        0.85      0.88 o 
   3  -2  10       13.64       14.36      1.92 o 
   4  -2  10        2.08        3.97      1.27 o 
  -9  -1  10        4.35        5.32      2.53 o 
  -8  -1  10       19.21       18.59      2.63 o 
  -7  -1  10      112.47      114.72      5.50 o 
  -6  -1  10       13.72       11.04      1.98 o 
  -5  -1  10      213.43      206.98      5.93 o 
  -4  -1  10       72.92       71.31      2.61 o 
  -3  -1  10      190.68      182.90      4.44 o 
  -2  -1  10       11.70       13.92      3.92 o 
  -1  -1  10      116.19      121.28      5.26 o 
   0  -1  10       46.33       52.38      3.21 o 
   1  -1  10       27.25       28.75      2.02 o 
   2  -1  10       16.07       14.82      1.69 o 
   3  -1  10       52.69       58.11      3.48 o 
   4  -1  10       38.90       47.11      2.93 o 
 -10   0  10        1.08        9.44      3.19 o 
  -9   0  10        9.54       17.56      3.72 o 
  -8   0  10       50.77       45.09      5.19 o 
  -7   0  10      198.83      184.49      7.19 o 
  -6   0  10       47.79       50.88      2.44 o 
  -5   0  10        7.83       10.68      1.24 o 
  -4   0  10      256.67      249.10      5.56 o 
  -3   0  10      201.85      205.70      5.71 o 
  -2   0  10      355.87      317.19      9.78 o 
  -1   0  10       40.04       37.37      2.99 o 
   0   0  10       63.38       58.85      2.63 o 
   1   0  10        6.28        5.02      1.06 o 
   2   0  10        0.01       -0.37      0.72 o 
   3   0  10       26.07       30.12      2.27 o 
   4   0  10       45.51       44.99      6.40 o 
 -10   1  10       84.25       91.38      8.11 o 
  -9   1  10       46.47       54.67      6.12 o 
  -8   1  10       10.02        7.78      2.06 o 
  -7   1  10       10.57       11.29      1.38 o 
  -6   1  10       15.16       13.59      1.96 o 
  -5   1  10       13.61       14.15      1.41 o 
  -4   1  10        8.11        6.28      1.21 o 
  -3   1  10       90.63       86.10      3.44 o 
  -2   1  10       25.16       31.47      2.86 o 
  -1   1  10      129.22      114.08      5.25 o 
   0   1  10      208.32      213.58      6.10 o 
   1   1  10       17.33       17.71      1.55 o 
   2   1  10       12.79       15.08      1.54 o 
   3   1  10       53.03       55.77      3.53 o 
   4   1  10       17.76       18.91      2.54 o 
  -9   2  10      159.72      163.78      7.54 o 
  -8   2  10      137.32      137.38      6.61 o 
  -7   2  10       52.21       56.55      9.31 o 
  -6   2  10      363.90      365.30     19.89 o 
  -5   2  10      143.95      137.25      4.62 o 
  -4   2  10       29.00       27.88      2.07 o 
  -3   2  10        2.75        1.35      0.93 o 
  -2   2  10        2.73        0.69      2.06 o 
  -1   2  10        0.59       -0.14      1.13 o 
   0   2  10      145.90      137.04      4.68 o 
   1   2  10       44.66       51.55      2.84 o 
   2   2  10      101.97      116.50      6.53 o 
   3   2  10        6.75        5.34      2.26 o 
  -9   3  10       59.49       74.09      7.85 o 
  -8   3  10        5.59        8.65      3.46 o 
  -7   3  10       10.38       13.00      3.66 o 
  -6   3  10        8.23        9.71      2.59 o 
  -5   3  10        0.95        0.85      0.89 o 
  -4   3  10       21.97       27.62      2.24 o 
  -3   3  10      100.66       96.58      4.98 o 
  -2   3  10       54.00       49.52      3.55 o 
  -1   3  10        8.57        3.70      1.53 o 
   0   3  10      104.04      106.45      4.10 o 
   1   3  10       79.95      106.08      5.47 o 
   2   3  10       32.39       39.14      6.92 o 
   3   3  10        5.13        1.53      1.60 o 
  -9   4  10        2.54        2.53      3.19 o 
  -8   4  10      106.45      112.80      9.58 o 
  -7   4  10       30.73       25.54      4.92 o 
  -6   4  10       32.53       26.50      2.76 o 
  -5   4  10        2.13        1.56      1.21 o 
  -4   4  10       94.35      100.92      3.98 o 
  -3   4  10       82.90       79.40      7.91 o 
  -2   4  10        4.61        1.86      1.28 o 
  -1   4  10       18.91       24.51      2.63 o 
   0   4  10        6.06        1.51      3.13 o 
   1   4  10       30.54       25.97      5.72 o 
   2   4  10       16.18       18.31      9.38 o 
  -9   5  10       12.84       13.57      4.39 o 
  -8   5  10       26.81       32.19      5.85 o 
  -7   5  10      156.78      180.37     12.37 o 
  -6   5  10      103.16      111.65      5.40 o 
  -5   5  10       47.32       44.88      7.98 o 
  -4   5  10        2.03        1.60      2.39 o 
  -3   5  10        2.33        3.51      1.60 o 
  -2   5  10       10.97        9.44      3.59 o 
  -1   5  10       13.15       14.78      2.42 o 
   0   5  10        0.00       -0.60      1.34 o 
   1   5  10       37.45       38.68      3.75 o 
   2   5  10       31.85       44.83      4.09 o 
  -8   6  10        9.77       17.69      4.92 o 
  -7   6  10       19.71       17.56      4.92 o 
  -6   6  10      130.65      138.48      6.38 o 
  -5   6  10      160.31      162.81     11.31 o 
  -4   6  10        2.55        2.00      2.39 o 
  -3   6  10       15.15       14.10      3.99 o 
  -2   6  10       10.65        9.18      3.46 o 
  -1   6  10        0.01        0.07      1.46 o 
   0   6  10       22.36       19.63      2.93 o 
   1   6  10       63.19       69.87      8.71 o 
  -7   7  10        2.91        2.79      3.06 o 
  -6   7  10       94.39       85.13      8.91 o 
  -5   7  10       38.93       41.63      6.25 o 
  -4   7  10       13.47        5.72      3.33 o 
  -3   7  10        0.72        3.99      2.66 o 
  -2   7  10        5.34        8.51      3.46 o 
  -1   7  10        1.94        2.92      1.86 o 
   0   7  10        0.38        0.87      1.63 o 
  -5   8  10       14.05       17.16      4.79 o 
  -4   8  10       17.27       19.55      5.05 o 
  -3   8  10       11.52       10.64      3.99 o 
  -2   8  10        8.97        9.44      3.59 o 
  -4  -7  11        0.25       -1.06      1.73 o 
  -3  -7  11        2.37        1.20      2.26 o 
  -2  -7  11       22.71       27.27      4.39 o 
  -1  -7  11        1.66        2.53      2.26 o 
  -6  -6  11        2.05        1.38      1.57 o 
  -5  -6  11       17.84       20.99      2.73 o 
  -4  -6  11        1.88        3.59      2.39 o 
  -3  -6  11      101.60      105.88      7.85 o 
  -2  -6  11       43.52       45.36      5.32 o 
  -1  -6  11        5.54        3.33      2.26 o 
   0  -6  11       19.94       21.15      4.12 o 
  -7  -5  11        0.19       -0.23      1.36 o 
  -6  -5  11       78.93       81.34     14.30 o 
  -5  -5  11        0.53        3.69      1.57 o 
  -4  -5  11       13.12       17.42      3.72 o 
  -3  -5  11      109.37      101.49      7.58 o 
  -2  -5  11       27.97       28.73      4.26 o 
  -1  -5  11        6.16        6.92      2.66 o 
   0  -5  11       66.28       69.17      6.38 o 
   1  -5  11       84.70       91.94     10.31 o 
  -7  -4  11       26.87       27.92      5.12 o 
  -6  -4  11        0.03        0.73      1.22 o 
  -5  -4  11       27.64       29.47      4.66 o 
  -4  -4  11       89.78       86.59      7.65 o 
  -3  -4  11       54.14       49.22      5.32 o 
  -2  -4  11      116.63      117.59      7.98 o 
  -1  -4  11        0.87        0.93      1.60 o 
   0  -4  11        0.04       -0.73      1.03 o 
   1  -4  11       30.61       31.36      2.99 o 
   2  -4  11       32.03       37.31      3.29 o 
  -8  -3  11       20.92       12.70      3.99 o 
  -7  -3  11        2.06        2.35      2.33 o 
  -6  -3  11        7.37       11.73      2.29 o 
  -5  -3  11       54.55       53.49      3.79 o 
  -4  -3  11        9.57       10.71      2.53 o 
  -3  -3  11       45.44       46.29      5.19 o 
  -2  -3  11      211.62      208.75     12.64 o 
  -1  -3  11       29.55       39.27      3.14 o 
   0  -3  11        0.02       -0.16      1.02 o 
   1  -3  11       90.49      106.61      5.31 o 
   2  -3  11        2.06        2.30      1.46 o 
  -8  -2  11        0.98        0.40      1.30 o 
  -7  -2  11        0.53       -0.47      1.13 o 
  -6  -2  11        5.48        4.12      1.63 o 
  -5  -2  11        8.19        8.54      1.91 o 
  -4  -2  11       12.89       12.66      2.67 o 
  -3  -2  11        0.06        0.47      1.22 o 
  -2  -2  11      212.54      171.88      6.68 o 
  -1  -2  11        3.51        2.46      1.34 o 
   0  -2  11        8.92       11.33      2.02 o 
   1  -2  11        4.49        6.83      1.76 o 
   2  -2  11       18.73       20.73      2.05 o 
  -9  -1  11        0.01       -0.53      1.73 o 
  -8  -1  11        0.37       -0.42      1.28 o 
  -7  -1  11       26.23       23.02      2.86 o 
  -6  -1  11       54.38       51.58      2.80 o 
  -5  -1  11       49.04       57.48      3.74 o 
  -4  -1  11        4.92        5.39      1.09 o 
  -3  -1  11       39.20       39.17      3.19 o 
  -2  -1  11       91.63       87.81      8.05 o 
  -1  -1  11       42.20       40.03      3.24 o 
   0  -1  11        1.41        0.22      1.20 o 
   1  -1  11        0.10        0.00      1.12 o 
   2  -1  11       52.62       61.14      3.12 o 
  -9   0  11        7.51        8.91      3.19 o 
  -8   0  11       16.31       22.21      4.12 o 
  -7   0  11       20.06       17.76      2.63 o 
  -6   0  11        0.71       -0.19      0.70 o 
  -5   0  11       29.65       30.81      1.97 o 
  -4   0  11        6.50        7.57      1.35 o 
  -3   0  11       32.66       42.54      4.52 o 
  -2   0  11      104.02      110.93      5.35 o 
  -1   0  11       59.76       46.22      4.52 o 
   0   0  11        7.19        5.78      1.93 o 
   1   0  11        2.81        4.99      1.80 o 
   2   0  11        0.20        0.02      0.91 o 
  -9   1  11      207.85      189.28     11.44 o 
  -8   1  11      179.54      178.91     10.64 o 
  -7   1  11        6.13        5.13      1.48 o 
  -6   1  11       98.43       91.91      3.34 o 
  -5   1  11      176.22      173.39      5.44 o 
  -4   1  11       39.97       37.94      3.13 o 
  -3   1  11       46.76       45.44      4.66 o 
  -2   1  11       12.85       24.04      2.71 o 
  -1   1  11       39.69       44.21      7.98 o 
   0   1  11        3.98        3.09      1.44 o 
   1   1  11       18.50       23.59      2.38 o 
   2   1  11       12.99        9.31      1.91 o 
  -8   2  11       11.51       14.10      3.99 o 
  -7   2  11        4.86        7.18      3.19 o 
  -6   2  11        9.26       11.22      1.65 o 
  -5   2  11      108.09      113.87      5.92 o 
  -4   2  11       33.69       35.72      6.58 o 
  -3   2  11       44.50       36.21      3.28 o 
  -2   2  11       11.76        9.01      2.46 o 
  -1   2  11       65.19       62.62      3.99 o 
   0   2  11        0.54        0.78      1.21 o 
   1   2  11       16.67        9.05      3.19 o 
   2   2  11       11.90       14.15      4.86 o 
  -8   3  11      393.87      418.33     20.22 o 
  -7   3  11      100.88      108.41      8.65 o 
  -6   3  11       12.17       10.82      1.68 o 
  -5   3  11        2.32        3.69      1.26 o 
  -4   3  11        2.77        4.28      1.62 o 
  -3   3  11       35.49       39.80      4.99 o 
  -2   3  11      110.19      120.69      6.85 o 
  -1   3  11       44.75       58.51      5.19 o 
   0   3  11       45.05       37.78      5.32 o 
   1   3  11        2.73        4.72      1.76 o 
  -8   4  11        8.47        8.65      3.86 o 
  -7   4  11       81.39       90.85      8.51 o 
  -6   4  11       18.20       14.42      3.33 o 
  -5   4  11        9.44        9.13      2.16 o 
  -4   4  11       51.69       50.53      4.01 o 
  -3   4  11        9.74       11.63      2.23 o 
  -2   4  11       10.10        6.25      2.13 o 
  -1   4  11       31.78       25.41      4.79 o 
   0   4  11      164.24      188.75     11.84 o 
   1   4  11        0.00       -0.79      1.46 o 
  -7   5  11       22.86       32.46      5.99 o 
  -6   5  11      116.13      128.93      6.13 o 
  -5   5  11       34.96       33.79      5.59 o 
  -4   5  11        9.44       12.50      3.99 o 
  -3   5  11       38.57       52.95      4.05 o 
  -2   5  11       11.14        5.72      3.06 o 
  -1   5  11       63.76       71.03      7.45 o 
   0   5  11        9.89        3.86      2.93 o 
  -6   6  11        3.98        8.51      3.86 o 
  -5   6  11        0.19        1.86      2.39 o 
  -4   6  11        7.65        2.79      2.79 o 
  -3   6  11       30.55       33.92      5.59 o 
  -2   6  11        1.40       -0.67      2.00 o 
  -1   6  11        9.74       11.97      3.99 o 
  -4   7  11        2.17        2.39      3.06 o 
  -5  -5  12        5.39        5.05      2.79 o 
  -4  -5  12       24.74       25.80      4.66 o 
  -3  -5  12       18.51       12.37      3.46 o 
  -2  -5  12       19.54       22.88      4.39 o 
  -6  -4  12       39.90       39.39      3.76 o 
  -5  -4  12      113.17      146.85      9.84 o 
  -4  -4  12       52.55       56.93      6.12 o 
  -3  -4  12        1.99       -2.00      1.46 o 
  -2  -4  12       76.67       93.64      7.58 o 
  -1  -4  12       43.54       49.22      5.59 o 
   0  -4  12       10.06       12.50      3.46 o 
  -7  -3  12        1.99       -1.53      1.22 o 
  -6  -3  12        3.88        2.46      1.63 o 
  -5  -3  12       38.23       43.79      3.36 o 
  -4  -3  12       18.14       20.48      3.99 o 
  -3  -3  12       12.42       12.77      3.46 o 
  -2  -3  12       27.55       23.68      4.12 o 
  -1  -3  12       34.00       31.10      5.12 o 
   0  -3  12        5.87       10.87      4.39 o 
  -7  -2  12       38.56       44.63      3.90 o 
  -6  -2  12       21.78       26.13      7.32 o 
  -5  -2  12       78.35       82.50      3.66 o 
  -4  -2  12      138.91      160.55      9.84 o 
  -3  -2  12       56.99       55.33      5.72 o 
  -2  -2  12        2.07        2.91      1.55 o 
  -1  -2  12       58.38       63.49      4.18 o 
   0  -2  12        9.08        8.53      1.97 o 
  -7  -1  12        2.95        4.15      1.74 o 
  -6  -1  12        6.24        3.31      2.00 o 
  -5  -1  12       42.57       41.95      2.70 o 
  -4  -1  12      117.34      124.85      5.97 o 
  -3  -1  12       14.30       13.68      2.30 o 
  -2  -1  12        1.16       -0.53      1.22 o 
  -1  -1  12       33.42       29.38      3.10 o 
   0  -1  12        0.96        0.47      1.22 o 
   1  -1  12        0.83        0.75      1.40 o 
  -8   0  12       27.55       31.04      3.56 o 
  -7   0  12       15.96       19.41      2.87 o 
  -6   0  12       10.94       13.08      2.35 o 
  -5   0  12        1.63        1.32      1.10 o 
  -4   0  12       49.43       41.67      3.71 o 
  -3   0  12       18.19       25.24      2.93 o 
  -2   0  12        0.04        0.37      1.13 o 
  -1   0  12        7.32        6.52      1.93 o 
   0   0  12        9.54       11.06      2.26 o 
   1   0  12        3.05        1.13      1.37 o 
  -8   1  12        7.09        1.60      2.00 o 
  -7   1  12        4.18        3.46      2.39 o 
  -6   1  12        0.02       -0.27      1.37 o 
  -5   1  12        0.03       -0.53      1.80 o 
  -4   1  12      131.39      144.59      6.72 o 
  -3   1  12       21.99       28.42      3.79 o 
  -2   1  12        0.01        0.34      1.28 o 
  -1   1  12        0.99        0.44      1.16 o 
   0   1  12       27.22       31.73      3.33 o 
  -7   2  12       81.40       81.91      5.45 o 
  -6   2  12        0.79       -0.38      1.27 o 
  -5   2  12        6.73        3.89      1.76 o 
  -4   2  12       30.84       30.76      3.29 o 
  -3   2  12        0.21       -0.68      1.25 o 
  -2   2  12        5.36        9.17      2.16 o 
  -1   2  12        9.22       15.30      2.48 o 
   0   2  12        9.09        5.45      3.06 o 
  -7   3  12      118.85      131.15     10.11 o 
  -6   3  12        3.55        2.88      1.83 o 
  -5   3  12        4.95        7.34      2.11 o 
  -4   3  12        0.26        0.96      1.44 o 
  -3   3  12       76.09       76.88      4.91 o 
  -2   3  12        0.35       -0.10      1.37 o 
  -1   3  12       40.11       51.88      6.38 o 
  -6   4  12        7.49       13.04      4.26 o 
  -5   4  12       11.41        7.50      2.20 o 
  -4   4  12       27.51       27.29      3.92 o 
  -3   4  12       13.48       13.30      2.59 o 
  -2   4  12        0.15        0.40      2.39 o 
  -1   4  12        5.66        6.25      3.19 o 
  -5   5  12        8.07        9.98      4.12 o 
  -4   5  12        4.27        5.45      3.06 o 
  -3   5  12       43.49       43.50      6.52 o 
  -4  -2  13       45.99       53.34      6.12 o 
  -3  -2  13       59.40       60.79      6.38 o 
  -5  -1  13       44.81       52.67      6.38 o 
  -4  -1  13        3.85       -0.27      1.86 o 
  -3  -1  13       32.40       30.99      4.79 o 
  -2  -1  13      155.63      179.26      7.66 o 
  -5   0  13       27.30       26.60      4.79 o 
  -4   0  13        0.13        1.46      1.53 o 
  -3   0  13       36.45       28.82      3.72 o 
  -2   0  13       25.63       27.55      3.18 o 
  -5   1  13       13.18       13.44      2.71 o 
  -4   1  13       13.73       17.80      2.95 o 
  -3   1  13        1.19       -1.24      1.50 o 
  -4   2  13        0.80       -0.61      1.55 o 
                                                 
